# Supplementary material for: Transcriptomic, proteomic, and physiological comparative analyses of flooding mitigation of the damage induced by low-temperature stress in direct seeded early indica rice at the seedling stage
Source: BMC Genomics. 2021 Mar 12;22:176. doi: 10.1186/s12864-021-07458-9 (PMC7952222; doi:10.1186/s12864-021-07458-9)
Supplement: Supplementary file 1 — Additional file 1 : Dataset S1. Summaries and expression patterns of DEPs between LT and CK. [file 12864_2021_7458_MOESM1_ESM.xlsx]

## Sheet: Sheet1
Dataset S1. Summaries and expression patterns of DEPs between LT and CK
Protein accession	Protein description	LT/CK Ratio	Regulated Type	LT/CK P value	Gene name	Sequence coverage [%]	Mol. weight [kDa]	MS/MS Counts	Peptides	Unique peptides	MS/MS Count CK_1	MS/MS Count CK_2	MS/MS Count CK_3	MS/MS Count LF_1	MS/MS Count LF_2	MS/MS Count LF_3	MS/MS Count LT_1	MS/MS Count LT_2	MS/MS Count LT_3	Peptides CK_1	Peptides CK_2	Peptides CK_3	Peptides LF_1	Peptides LF_2	Peptides LF_3	Peptides LT_1	Peptides LT_2	Peptides LT_3	Unique peptides CK_1	Unique peptides CK_2	Unique peptides CK_3	Unique peptides LF_1	Unique peptides LF_2	Unique peptides LF_3	Unique peptides LT_1	Unique peptides LT_2	Unique peptides LT_3	LFQ intensity CK_1	LFQ intensity CK_2	LFQ intensity CK_3	LFQ intensity LF_1	LFQ intensity LF_2	LFQ intensity LF_3	LFQ intensity LT_1	LFQ intensity LT_2	LFQ intensity LT_3	CK_1	CK_2	CK_3
A2WK17	PAP fibrillin domain proteinexpressed protein species=Zea mays taxid=4577 gene=100304440(predicted) OS=Oryza sativa subsp. indica OX=39946 GN=OsI_00166 PE=4 SV=1	0.61	Down	0.00104107	OsI_00166	14.5	32.912	19	4	4	3	3	3	2	3	2	1	1	1	4	4	4	3	4	3	4	2	3	4	4	4	3	4	3	4	2	3	523520	565010	606780	387890	454640	428100	318400	360060	355840	1.178	1.271	1.365
A2WLD5	Glycosyltransferase OS=Oryza sativa subsp. indica OX=39946 GN=OsI_00644 PE=3 SV=1	0.3	Down	0.033381	OsI_00644	19.6	51.105	24	6	6	6	5	3	1	2	3	2	1	1	6	6	5	6	3	4	5	4	5	6	6	5	6	3	4	5	4	5	250830	254310	267960	85826	81015	113530	116400	60474	54964	1.756	1.781	1.876
A2WLQ6	Lachrymatory-factor synthase species=Zea mays taxid=4577 gene=LFS_0(predicted) OS=Oryza sativa subsp. indica OX=39946 GN=OsI_00777 PE=4 SV=1	0.54	Down	0.000100917	OsI_00777	40.7	22.883	27	5	5	5	4	3	1	2	2	3	4	3	5	4	4	3	3	3	4	3	3	5	4	4	3	3	3	4	3	3	278790	296600	300710	102070	104540	119010	160570	147630	164360	1.499	1.594	1.616
A2WLY6	Cationic amino acid transporter 5 species=Dichanthelium oligosanthes taxid=888268 gene=BAE44_0000957(predicted) OS=Oryza sativa subsp. indica OX=39946 GN=OsI_00855 PE=4 SV=1	0.435	Down	0.0010382	OsI_00855	9.1	65.51	17	4	4	2	2	2	1	3	2	2	2	1	4	4	4	4	4	3	4	4	4	4	4	4	4	4	3	4	4	4	192700	167060	183490	75047	84965	104960	91861	76969	67529	1.66	1.439	1.581
A2WMZ2	Protein TPR1 species=Oryza sativa subsp. japonica taxid=39947 gene=TPR1(predicted) OS=Oryza sativa subsp. indica OX=39946 GN=OsI_01216 PE=4 SV=1	0.607	Down	0.021282	OsI_01216	39.8	124.01	174	24	20	24	26	17	22	19	21	18	16	11	23	22	24	23	23	22	20	22	19	19	18	20	19	19	18	17	18	16	2598100	2541200	2119700	2103800	1934700	2095300	1829300	1369200	1206500	1.314	1.285	1.072
A2WNI6	Coatomer subunit beta OS=Oryza sativa subsp. indica OX=39946 GN=OsI_01415 PE=4 SV=1	0.591	Down	0.001841	OsI_01415	27.4	105.18	47	19	10	8	5	6	10	6	3	4	3	2	16	17	16	15	17	16	13	13	15	10	9	8	9	9	8	7	7	7	317010	341750	289210	347370	283970	294330	206640	173500	180150	1.172	1.264	1.069
A2WNR8	Peroxidase OS=Oryza sativa subsp. indica OX=39946 GN=OsI_01501 PE=3 SV=1	0.664	Down	0.0110584	OsI_01501	51.3	37.927	106	12	12	13	12	16	14	12	10	9	10	10	12	10	12	11	11	12	11	11	12	12	10	12	11	11	12	11	11	12	1507300	1571100	1777400	1482600	1624300	1194300	1248100	998440	975960	1.096	1.142	1.292
A2WPA9	Peroxidase OS=Oryza sativa subsp. indica OX=39946 GN=OsI_01682 PE=3 SV=1	0.351	Down	0.0074389	OsI_01682	19.8	29.427	15	3	3	3	2	3	2	1	2	1	0	1	3	3	3	2	3	3	2	2	2	3	3	3	2	3	3	2	2	2	343880	269920	211750	248070	211710	214210	106840	69192	113680	1.73	1.358	1.065
A2WPT2	MRP-like ABC transporter species=Oryza sativa subsp. japonica taxid=39947 gene=mrp8(predicted) OS=Oryza sativa subsp. indica OX=39946 GN=OsI_01862 PE=4 SV=1	0.553	Down	0.0037831	OsI_01862	26.7	88.971	89	16	15	15	8	12	12	12	10	10	7	3	16	15	15	14	15	15	12	13	11	15	14	14	13	14	14	11	12	10	787570	802670	857630	730360	707590	684250	529470	443770	379430	1.197	1.22	1.303
A2WPT3	MRP-like ABC transporter species=Oryza sativa subsp. japonica taxid=39947 gene=mrp8(predicted) OS=Oryza sativa subsp. indica OX=39946 GN=OsI_01863 PE=4 SV=1	0.577	Down	0.00135566	OsI_01863	16.1	104.95	50	9	9	5	4	8	6	7	8	4	3	5	6	8	7	8	7	8	8	7	5	6	8	7	8	7	8	8	7	5	580270	520980	588870	531600	492280	521610	362960	310760	301500	1.24	1.114	1.259
A2WRR8	Lycopene epsilon cyclase 3A species=Triticum aestivum taxid=4565 gene=e-LCY3A(predicted) OS=Oryza sativa subsp. indica OX=39946 GN=OsI_02559 PE=4 SV=1	0.555	Down	0.0137637	OsI_02559	20.7	50.698	24	6	6	4	2	2	2	3	2	2	3	4	5	6	6	6	6	5	5	4	5	5	6	6	6	6	5	5	4	5	145810	161570	138240	97285	100760	92294	61761	90596	95065	1.334	1.479	1.265
A2WS43	Hydrolase-like species=Oryza sativa subsp. japonica taxid=39947 gene=Os01g0595600(predicted) OS=Oryza sativa subsp. indica OX=39946 GN=OsI_02684 PE=4 SV=1	0.422	Down	0.00048417	OsI_02684	25.2	31.669	20	4	4	2	5	3	1	2	2	3	1	1	3	4	4	3	4	3	3	3	3	3	4	4	3	4	3	3	3	3	498070	527310	494850	147800	172390	176380	180490	230550	230050	1.687	1.786	1.676
A2WU05	Uncharacterized conserved protein UCP031088 alpha/beta hydrolase species=Zea mays taxid=4577 gene=100191626(predicted) OS=Oryza sativa subsp. indica OX=39946 GN=OsI_03352 PE=4 SV=1	0.66	Down	0.0008355	OsI_03352	19	64.306	28	7	6	3	2	3	4	4	4	3	1	4	6	5	6	6	6	5	6	6	6	6	5	6	6	6	5	6	6	6	138640	139100	130250	120760	111430	108120	89866	83487	96117	1.226	1.23	1.152
A2WU73	Farnesyl diphosphate synthase species=Oryza sativa subsp. japonica taxid=39947 gene=FPPS1(predicted) OS=Oryza sativa subsp. indica OX=39946 GN=OsI_03423 PE=3 SV=1	0.509	Down	0.0071214	OsI_03423	19.6	45.112	45	6	5	5	6	6	5	6	4	5	4	4	5	6	6	6	6	5	5	5	6	4	5	5	5	5	4	4	4	5	486560	507090	620030	439500	380020	411650	336000	253380	231680	1.195	1.245	1.522
A2WUU6	Reticulon-like protein OS=Oryza sativa subsp. indica OX=39946 GN=OsI_03655 PE=4 SV=1	0.295	Down	0.00067662	OsI_03655	20.6	28.28	42	6	6	5	5	7	5	5	7	0	4	4	6	6	6	5	5	6	5	5	5	6	6	6	5	5	6	5	5	5	591740	407920	477770	560340	448730	347700	133490	165490	137530	1.628	1.122	1.315
A2WX66	Alpha/beta-Hydrolases superfamily protein species=Zea mays taxid=4577 gene=100193753(predicted) OS=Oryza sativa subsp. indica OX=39946 GN=OsI_04508 PE=4 SV=1	0.613	Down	0.0047589	OsI_04508	21.3	38.969	14	5	5	4	1	3	2	0	0	3	1	0	5	5	5	4	4	4	4	4	4	5	5	5	4	4	4	4	4	4	128990	119240	154750	87758	88061	103050	87560	82370	77142	1.25	1.155	1.499
A2WYB1	AP-4 complex subunit epsilon OS=Oryza sativa subsp. indica OX=39946 GN=OsI_04915 PE=3 SV=1	0.634	Down	0.007265	OsI_04915	19.1	103.77	54	10	10	8	8	6	7	6	8	5	2	4	8	10	8	9	9	10	9	8	7	8	10	8	9	9	10	9	8	7	272580	287180	220830	276380	222700	263460	172970	169640	152590	1.204	1.268	0.975
A2WYF5	CBS domain containing protein-like species=Oryza sativa subsp. japonica taxid=39947 gene=Os01g0920000(predicted) OS=Oryza sativa subsp. indica OX=39946 GN=OsI_04957 PE=4 SV=1	0.637	Down	0.041478	OsI_04957	8.4	42.908	11	2	2	2	2	1	1	1	1	1	1	1	2	2	2	2	2	2	2	2	2	2	2	2	2	2	2	2	2	2	43541	42325	28520	27031	28633	26862	26717	24027	22124	1.453	1.412	0.951
A2WZ53	Germin-like protein 1-4 species=Oryza sativa subsp. japonica taxid=39947 gene=Os01g0952100(predicted) OS=Oryza sativa subsp. indica OX=39946 GN=OsI_05223 PE=3 SV=1	0.344	Down	0.0021367	OsI_05223	21.7	24.394	13	3	3	1	3	2	1	1	2	1	1	1	3	3	3	3	3	2	3	2	2	3	3	3	3	3	2	3	2	2	113530	178000	158830	68896	81219	75471	47291	49214	58378	1.23	1.928	1.721
A2WZJ5	Peptidase family M48 family protein species=Zea mays taxid=4577 gene=100191294(predicted) OS=Oryza sativa subsp. indica OX=39946 GN=OsI_05379 PE=3 SV=1	0.651	Down	0.00065753	OsI_05379	26.3	36.082	30	6	6	6	4	4	3	3	3	2	5	0	5	5	6	6	6	6	6	5	6	5	5	6	6	6	6	6	5	6	656200	758630	690710	319860	299810	389420	468130	446550	456450	1.317	1.522	1.386
A2X042	Protochlorophyllide reductase homolog (Fragment) species=Oryza sativa taxid=4530(predicted) OS=Oryza sativa subsp. indica OX=39946 GN=OsI_05582 PE=3 SV=1	0.599	Down	0.00088473	OsI_05582	12.2	43.576	22	3	3	2	3	3	3	3	3	1	2	2	2	3	3	3	3	3	2	3	3	2	3	3	3	3	3	2	3	3	64697	73331	71767	47350	44005	55950	43205	44033	38378	1.206	1.367	1.338
A2X1F8	"Cytochrome P450 97B2, chloroplastic species=Zea mays taxid=4577 gene=CYP97B2(predicted) OS=Oryza sativa subsp. indica OX=39946 GN=OsI_06039 PE=3 SV=1"	0.517	Down	3.633e-05	OsI_06039	18	64.147	39	8	8	5	3	4	6	4	6	2	5	4	6	8	6	8	8	8	8	8	6	6	8	6	8	8	8	8	8	6	403970	420260	425320	283580	311360	264070	206150	212470	226730	1.32	1.373	1.39
A2X1G7	Mitogen activated protein kinase kinase kinase 33 OS=Oryza sativa subsp. indica OX=39946 GN=MAPKKK33 PE=2 SV=1	0.63	Down	0.0031414	MAPKKK33	11.6	46.774	18	4	3	3	3	2	2	1	1	3	2	1	4	3	4	3	3	3	4	4	3	3	2	3	2	2	2	3	3	2	59050	60539	62674	53876	51016	53615	41289	40440	33007	1.167	1.196	1.238
A2X1P8	Pyrophosphatase (Fragment) species=Solanum pimpinellifolium taxid=4084 gene=VP1.1(predicted) OS=Oryza sativa subsp. indica OX=39946 GN=OsI_06126 PE=4 SV=1	0.319	Down	0.00023789	OsI_06126	28.7	27.442	29	6	1	4	3	4	3	3	4	4	2	2	6	6	6	6	5	6	5	5	5	1	1	1	1	1	1	1	1	1	508060	449460	374150	209290	93809	317330	141830	146080	136780	1.924	1.702	1.417
A2X1Q2	Vacuolar proton pyrophosphatase species=Oryza sativa subsp. japonica taxid=39947 gene=OVP5(predicted) OS=Oryza sativa subsp. indica OX=39946 GN=OsI_06130 PE=4 SV=1	0.663	Down	0.00078453	OsI_06130	11.6	29.849	23	2	1	2	3	3	2	2	3	2	3	3	2	2	2	2	2	2	2	2	2	1	1	1	1	1	1	1	1	1	1616500	1551600	1405400	1065800	1067800	1360400	1041700	987680	1004100	1.311	1.258	1.139
A2X1X1	p20Sh249C12 species=Saccharum hybrid cultivar R570 taxid=131158 gene=Sh249C12g_20(predicted) OS=Oryza sativa subsp. indica OX=39946 GN=OsI_06197 PE=4 SV=1	0.284	Down	0.00022025	OsI_06197	10	71.939	15	4	4	4	2	2	2	1	1	1	1	1	4	4	3	4	3	2	3	2	2	4	4	3	4	3	2	3	2	2	83502	75578	77055	63000	49988	47274	24145	24565	18326	1.622	1.468	1.496
A2X230	Subtilisin-like protease SBT5.3 species=Dichanthelium oligosanthes taxid=888268 gene=BAE44_0005756(predicted) OS=Oryza sativa subsp. indica OX=39946 GN=OsI_06255 PE=4 SV=1	0.57	Down	5.9409e-05	OsI_06255	6.2	82.427	17	3	3	3	3	1	2	2	2	2	1	1	3	3	3	3	3	3	3	3	3	3	3	3	3	3	3	3	3	3	108840	112650	105700	99440	101510	64545	65372	60725	60284	1.257	1.301	1.221
A2X2G9	Aminopeptidase OS=Oryza sativa subsp. indica OX=39946 GN=OsI_06386 PE=3 SV=1	0.64	Down	0.009741	OsI_06386	27	98.399	115	17	17	14	13	15	15	14	11	11	11	11	17	17	16	16	16	15	12	15	14	17	17	16	16	16	15	12	15	14	1965500	1757200	1841200	1793300	1670900	1642500	1373900	1189700	1000300	1.243	1.111	1.164
A2X3Z4	Apoptosis inhibitor 5-like protein API5 species=Oryza sativa subsp. japonica taxid=39947 gene=API5(predicted) OS=Oryza sativa subsp. indica OX=39946 GN=OsI_06927 PE=4 SV=1	0.623	Down	0.0077624	OsI_06927	19.7	59.973	44	9	9	9	5	4	6	5	3	4	4	4	9	8	7	7	7	7	8	7	7	9	8	7	7	7	7	8	7	7	496210	493590	424340	379020	373950	391830	338880	287170	255720	1.298	1.291	1.11
A2X4D4	synaptotagmin-2-like isoform X1 species=Phoenix dactylifera taxid=42345 gene=LOC103720472(predicted) OS=Oryza sativa subsp. indica OX=39946 GN=OsI_07062 PE=4 SV=1	0.587	Down	0.046518	OsI_07062	24	67.697	42	9	9	9	7	5	6	5	4	3	1	2	9	9	7	9	8	9	8	8	6	9	9	7	9	8	9	8	8	6	304780	291790	204330	249050	194830	196240	202110	139820	127800	1.436	1.374	0.962
A2X4J6	Flowering-promoting factor 1-like protein 3 species=Oryza sativa subsp. japonica taxid=39947 gene=Os02g0460200(predicted) OS=Oryza sativa subsp. indica OX=39946 GN=OsI_07114 PE=4 SV=1	0.536	Down	0.00157644	OsI_07114	42.6	13.577	39	4	3	4	5	5	4	5	3	5	4	4	4	4	4	4	4	4	4	4	4	3	3	3	3	3	3	3	3	3	949750	939360	857790	480610	551550	494340	510670	540150	420550	1.488	1.472	1.344
A2X547	Putative cytochrome P450 monooxygenase species=Oryza sativa subsp. japonica taxid=39947 gene=OJ1126_B06.10(predicted) OS=Oryza sativa subsp. indica OX=39946 GN=OsI_07321 PE=3 SV=1	0.384	Down	0.00044049	OsI_07321	10.4	60.099	15	4	3	2	2	4	1	1	2	1	1	1	3	4	4	3	2	4	2	2	3	3	3	3	3	2	3	2	1	2	81381	77625	100600	42347	36424	61269	32133	31544	35946	1.467	1.399	1.813
A2X5K4	"Neutral/alkaline invertase 3, chloroplastic species=Oryza sativa subsp. japonica taxid=39947 gene=NIN3(predicted) OS=Oryza sativa subsp. indica OX=39946 GN=OsI_07486 PE=4 SV=1"	0.442	Down	0.022859	OsI_07486	12.5	69.857	22	5	4	4	4	3	3	2	3	1	1	1	5	5	4	5	3	5	4	4	4	4	4	3	4	3	4	3	3	3	251540	223480	264930	220520	198580	164540	108320	151520	67171	1.372	1.219	1.445
A2X620	Dehydrogenase-like protein species=Oryza sativa subsp. japonica taxid=39947 gene=Os02g0556100(predicted) OS=Oryza sativa subsp. indica OX=39946 GN=OsI_07650 PE=4 SV=1	0.555	Down	0.00026223	OsI_07650	51.3	12.453	35	4	4	3	4	4	4	3	6	3	4	4	4	4	4	3	3	4	4	4	3	4	4	4	3	3	4	4	4	3	779270	768850	707890	496150	495530	566430	425520	439490	387550	1.384	1.366	1.257
A2X700	Glycine-rich protein species=Zea mays taxid=4577 gene=100272819(predicted) OS=Oryza sativa subsp. indica OX=39946 GN=OsI_07991 PE=4 SV=1	0.617	Down	0.0107394	OsI_07991	19.6	28.362	14	3	3	2	0	2	2	1	3	1	1	2	2	2	3	2	2	3	2	2	2	2	2	3	2	2	3	2	2	2	83554	64670	76767	77206	52258	69453	42263	42951	53500	1.337	1.034	1.228
A2X736	"Protein TAB2 homolog, chloroplastic species=Oryza sativa subsp. japonica taxid=39947 gene=Os02g0610800(predicted) OS=Oryza sativa subsp. indica OX=39946 GN=OsI_08028 PE=4 SV=1"	0.486	Down	0.00032453	OsI_08028	24.7	42.72	22	5	5	6	4	4	4	3	0	0	0	1	5	4	5	5	5	4	2	3	4	5	4	5	5	5	4	2	3	4	331910	299930	348010	222900	205940	158380	171970	147130	157140	1.462	1.321	1.533
A2X8E5	Calcium-dependent protein kinase 5 species=Oryza sativa subsp. japonica taxid=39947 gene=CPK5(predicted) OS=Oryza sativa subsp. indica OX=39946 GN=OsI_08506 PE=4 SV=1	0.642	Down	0.03224	OsI_08506	28.6	60.358	23	9	4	4	2	2	4	2	2	3	3	1	9	9	8	9	8	9	9	8	8	4	4	4	4	4	4	4	4	4	130680	125120	112920	104190	93454	100550	97346	78504	60799	1.302	1.246	1.125
A2X8M7	Ubiquinol oxidase OS=Oryza sativa subsp. indica OX=39946 GN=OsI_08589 PE=3 SV=1	0.599	Down	0.0108988	OsI_08589	14.5	37.886	13	3	3	2	2	3	1	0	3	2	0	0	2	3	3	2	2	3	3	3	3	2	3	3	2	2	3	3	3	3	130660	138340	130800	71412	78283	105960	98970	72497	68135	1.314	1.391	1.315
A2X8N2	"Probable tocopherol O-methyltransferase, chloroplastic species=Oryza sativa subsp. japonica taxid=39947 gene=VTE4(predicted) OS=Oryza sativa subsp. indica OX=39946 GN=OsI_08595 PE=3 SV=1"	0.602	Down	0.0093559	OsI_08595	50	33.475	39	10	10	7	5	7	3	3	6	3	3	2	9	9	10	7	10	8	9	8	7	9	9	10	7	10	8	9	8	7	684000	598020	638530	437890	398650	489530	467270	334910	354730	1.398	1.222	1.305
A2X8P7	Chloroplast 9-cis-epoxycarotenoid dioxygenase 1 species=Oryza sativa subsp. indica taxid=39946(predicted) OS=Oryza sativa subsp. indica OX=39946 GN=OsI_08611 PE=3 SV=1	0.316	Down	0.0069648	OsI_08611	51.3	66.863	111	17	17	21	19	28	4	5	7	8	7	12	15	15	16	8	11	11	8	12	11	15	15	16	8	11	11	8	12	11	2125200	2215800	2127000	289320	313010	421720	557970	736720	751850	2.005	2.091	2.007
A2X928	Transmembrane 9 superfamily member OS=Oryza sativa subsp. indica OX=39946 GN=OsI_08741 PE=3 SV=1	0.486	Down	0.0073007	OsI_08741	17.8	55.483	29	4	4	6	5	3	2	4	4	0	2	3	4	4	3	4	4	4	3	4	4	4	4	3	4	4	4	3	4	4	348510	269160	261310	204420	250080	227690	145020	114590	167880	1.577	1.218	1.183
A2XAE1	Diacylglycerol kinase OS=Oryza sativa subsp. indica OX=39946 GN=OsI_09221 PE=3 SV=1	0.566	Down	0.0368	OsI_09221	30.2	48.834	44	10	10	9	8	6	6	6	4	2	2	1	10	10	9	8	7	9	7	7	7	10	10	9	8	7	9	7	7	7	428830	424970	423000	387770	321220	350500	298640	216320	207860	1.262	1.25	1.244
A2XAH0	"Protein TIC 55, chloroplastic species=Zea mays taxid=4577 gene=TIC55(predicted) OS=Oryza sativa subsp. indica OX=39946 GN=OsI_09250 PE=4 SV=1"	0.595	Down	0.00022135	OsI_09250	46.6	59.944	108	18	18	16	16	14	10	11	14	9	6	12	18	18	18	15	16	17	14	15	15	18	18	18	15	16	17	14	15	15	2135900	2193600	2281500	1567700	1629900	1785300	1408500	1268900	1257100	1.238	1.271	1.322
A2XB08	ABC1-like species=Oryza sativa subsp. japonica taxid=39947 gene=OsJ_08872(predicted) OS=Oryza sativa subsp. indica OX=39946 GN=OsI_09441 PE=4 SV=1	0.631	Down	0.039139	OsI_09441	21.9	86.619	48	11	11	6	8	4	8	5	5	7	3	2	9	9	9	10	9	10	10	8	8	9	9	9	10	9	10	10	8	8	1005100	984380	1019400	1222000	1046800	982810	757050	585470	556670	1.109	1.086	1.124
A2XBE1	Peroxidase OS=Oryza sativa subsp. indica OX=39946 GN=OsI_09586 PE=3 SV=1	0.355	Down	0.00027544	OsI_09586	27.6	34.062	13	5	4	3	3	2	1	2	1	1	0	0	5	4	4	4	5	4	4	4	4	4	3	3	3	4	3	3	3	3	58922	66198	52441	43129	59858	32118	23281	19719	20088	1.411	1.586	1.256
A2XCH9	"Pheophorbide a oxygenase, chloroplast, putative, expressed species=Oryza sativa subsp. japonica taxid=39947 gene=LOC_Os03g05310(predicted) OS=Oryza sativa subsp. indica OX=39946 GN=OsI_10012 PE=4 SV=1"	0.659	Down	0.020418	OsI_10012	28.7	58.746	78	10	10	8	11	10	10	9	9	8	7	6	10	10	10	10	10	9	10	9	9	10	10	10	10	10	9	10	9	9	967940	871800	918490	985970	868670	1093800	733450	584570	500190	1.158	1.043	1.099
A2XCK8	Inorganic phosphate transporter 1-1 species=Oryza sativa subsp. japonica taxid=39947 gene=PHT1-1(predicted) OS=Oryza sativa subsp. indica OX=39946 GN=OsI_10041 PE=4 SV=1	0.423	Down	9.5699e-05	OsI_10041	14.4	57.457	22	4	4	4	3	3	2	4	2	1	2	1	4	4	3	3	4	4	4	4	3	4	4	3	3	4	4	4	4	3	194140	168580	168850	60219	124900	118870	74169	71720	78680	1.648	1.431	1.433
A2XCU2	Histone H2A OS=Oryza sativa subsp. indica OX=39946 GN=OsI_10126 PE=3 SV=1	0.637	Down	0.0185848	OsI_10126	29	14.556	21	4	3	2	2	2	3	2	3	3	2	2	3	3	3	3	3	4	4	3	2	2	2	2	2	2	3	3	2	1	797430	1024800	1025100	591800	810750	559980	681310	618590	514860	1.083	1.392	1.393
A2XCW6	Putative homeodomain protein species=Oryza sativa subsp. japonica taxid=39947 gene=OJ1123F12.2(predicted) OS=Oryza sativa subsp. indica OX=39946 GN=OsI_10151 PE=4 SV=1	0.454	Down	0.0052561	OsI_10151	14	63.421	8	5	4	1	4	2	0	0	0	1	0	0	4	5	5	2	1	2	4	4	3	3	4	4	1	0	1	3	3	2	51756	81586	65841	0	0	0	29850	32865	27818	1.072	1.69	1.364
A2XD20	"Nucleoporin family protein, putative, expressed species=Oryza sativa subsp. japonica taxid=39947 gene=LOC_Os03g07580(predicted) OS=Oryza sativa subsp. indica OX=39946 GN=OsI_10206 PE=4 SV=1"	0.394	Down	0.0062587	OsI_10206	7.9	113.55	19	5	5	4	1	3	4	3	1	1	1	1	4	3	4	4	4	2	2	2	2	4	3	4	4	4	2	2	2	2	77143	49967	86986	81899	53861	30325	30124	26834	27403	1.495	0.968	1.685
A2XE47	Metal tolerance protein 4 species=Oryza sativa subsp. japonica taxid=39947 gene=MTP4(predicted) OS=Oryza sativa subsp. indica OX=39946 GN=OsI_10595 PE=4 SV=1	0.617	Down	0.005143	OsI_10595	11.1	47.546	16	4	4	1	2	2	4	0	2	2	2	1	4	4	4	4	4	4	2	4	3	4	4	4	4	4	4	2	4	3	88659	84014	102780	108690	91641	100910	63960	53537	52477	1.069	1.013	1.239
A2XEM2	Long chain base biosynthesis protein 1a species=Oryza sativa subsp. japonica taxid=39947 gene=Os03g0252800(predicted) OS=Oryza sativa subsp. indica OX=39946 GN=OsI_10783 PE=4 SV=1	0.664	Down	0.034936	OsI_10783	15.9	52.426	23	4	4	3	3	3	3	2	3	3	2	1	3	4	3	3	4	3	3	3	2	3	4	3	3	4	3	3	3	2	80329	76299	71862	67765	66809	79864	64696	43742	43280	1.216	1.155	1.088
A2XEP1	Phosphoenolpyruvate carboxykinase species=Panicum miliaceum taxid=4540 gene=C2845_PM01G09700(predicted) OS=Oryza sativa subsp. indica OX=39946 GN=OsI_10803 PE=3 SV=1	0.637	Down	0.0196445	OsI_10803	32	73.189	110	14	14	14	14	11	10	13	12	12	11	13	13	14	13	14	13	13	13	13	13	13	14	13	14	13	13	13	13	13	977810	1132700	1009800	705880	672890	848760	811180	627660	549070	1.2	1.39	1.239
A2XF96	"Calcium-transporting ATPase 4, endoplasmic reticulum-type, putative, expressed species=Oryza sativa subsp. japonica taxid=39947 gene=LOC_Os03g17310(predicted) OS=Oryza sativa subsp. indica OX=39946 GN=OsI_11041 PE=3 SV=1"	0.555	Down	0.0032172	OsI_11041	28	115.05	80	20	13	10	12	9	11	12	9	9	2	6	19	18	18	18	17	19	16	15	16	12	12	12	11	10	13	9	11	10	1143000	899720	928450	951320	844430	881180	600160	551910	497440	1.41	1.11	1.145
A2XFP6	JIOsPR10 species=Oryza sativa taxid=4530(predicted) OS=Oryza sativa subsp. indica OX=39946 GN=OsI_11187 PE=3 SV=1	0.609	Down	0.045815	OsI_11187	32.5	17.173	11	3	2	3	2	1	1	1	1	1	0	1	2	3	2	3	2	2	3	2	2	2	2	2	2	2	2	2	2	2	71274	41511	49532	35175	33856	36665	35783	31588	31507	1.748	1.018	1.215
A2XFW2	Phytochrome B OS=Oryza sativa subsp. indica OX=39946 GN=PHYB PE=3 SV=2	0.51	Down	0.000179714	PHYB	19.5	128.45	50	13	3	8	8	5	5	8	5	4	2	5	9	12	8	10	13	11	12	7	8	2	3	2	3	3	3	3	3	3	359270	388210	357310	280220	304460	286340	201160	173620	188340	1.274	1.376	1.267
A2XG58	"Mitochondrial import receptor subunit TOM40, putative, expressed species=Oryza sativa subsp. japonica taxid=39947 gene=LOC_Os03g20750(predicted) OS=Oryza sativa subsp. indica OX=39946 GN=OsI_11365 PE=4 SV=1"	0.635	Down	0.0005005	OsI_11365	35.3	37.303	59	8	8	7	8	7	6	6	7	6	6	6	8	7	7	7	7	8	8	7	7	8	7	7	7	7	8	8	7	7	1048500	999110	1031400	726550	690000	800490	608550	702220	643590	1.302	1.24	1.28
A2XGV4	Glutathione peroxidase OS=Oryza sativa subsp. indica OX=39946 GN=OsI_11636 PE=3 SV=1	0.641	Down	0.024777	OsI_11636	26.6	19.234	24	3	3	3	3	3	2	3	4	3	2	1	2	3	2	3	2	3	3	3	2	2	3	2	3	2	3	3	3	2	414880	356760	346740	290900	317430	309280	297280	203640	216060	1.356	1.166	1.134
A2XIU4	"Membrane-associated zinc metalloprotease family protein, expressed species=Oryza sativa subsp. japonica taxid=39947 gene=LOC_Os03g38230(predicted) OS=Oryza sativa subsp. indica OX=39946 GN=OsI_12356 PE=4 SV=1"	0.659	Down	0.00199642	OsI_12356	24.9	22.992	17	4	4	2	3	3	2	2	1	2	1	1	3	4	4	3	4	4	4	3	4	3	4	4	3	4	4	4	3	4	107640	118620	125810	81156	97896	90099	73614	75558	82808	1.135	1.251	1.327
A2XJL0	Gibberellin 20 oxidase 1 species=Aegilops tauschii taxid=37682 gene=F775_09607(predicted) OS=Oryza sativa subsp. indica OX=39946 GN=OsI_12626 PE=3 SV=1	0.658	Down	0.00052078	OsI_12626	31	39.294	49	8	8	6	6	7	4	6	5	6	4	5	8	8	8	7	6	7	6	5	6	8	8	8	7	6	7	6	5	6	397360	402790	445060	309050	288300	285950	262910	281540	274500	1.213	1.23	1.359
A2XLA1	Coatomer subunit alpha OS=Oryza sativa subsp. indica OX=39946 GN=OsI_13245 PE=4 SV=1	0.634	Down	0.0094433	OsI_13245	39.3	136.31	193	32	2	29	22	24	26	21	22	18	16	15	29	28	31	30	29	26	27	21	26	2	1	1	2	2	1	2	1	1	2009700	1825900	1623800	2080500	1854800	1716400	1332400	1087700	1040300	1.241	1.128	1.003
A2XLP8	"Homeodomain protein JUBEL1, putative, expressed species=Oryza sativa subsp. japonica taxid=39947 gene=LOC_Os03g52239(predicted) OS=Oryza sativa subsp. indica OX=39946 GN=OsI_13400 PE=4 SV=1"	0.641	Down	0.025079	OsI_13400	20.7	83.534	41	9	9	8	5	10	4	2	3	5	2	2	9	9	8	8	7	7	8	6	6	9	9	8	8	7	7	8	6	6	312080	358180	316800	235780	182220	267900	265930	183550	183260	1.218	1.398	1.237
A2XLQ3	Zinc finger BED domain-containing protein RICESLEEPER 2 species=Oryza sativa subsp. japonica taxid=39947 gene=Os03g0733400(predicted) OS=Oryza sativa subsp. indica OX=39946 GN=OsI_13406 PE=4 SV=1	0.571	Down	0.043978	OsI_13406	48.2	45.475	66	14	6	9	9	8	8	5	9	7	5	6	13	14	13	14	13	14	14	13	11	6	6	6	6	5	6	6	6	5	2314200	2456800	2422600	2078800	2019700	1849600	1683500	1326000	1097900	1.207	1.282	1.264
A2XLW5	"Bifunctional 3'-phosphoadenosine 5'-phosphosulfate synthethase, putative, expressed species=Oryza sativa subsp. japonica taxid=39947 gene=OSJNBb0036F07.7(predicted) OS=Oryza sativa subsp. indica OX=39946 GN=OsI_13470 PE=4 SV=1"	0.567	Down	0.0020584	OsI_13470	36.3	52.453	40	10	7	8	5	8	4	4	2	3	2	4	7	9	9	8	8	10	10	8	9	6	7	7	6	5	7	7	5	6	343780	378120	300860	159310	169130	170210	207280	194830	178490	1.472	1.619	1.288
A2XM08	Exoglucanase1 species=Zea mays taxid=4577 gene=100191390(predicted) OS=Oryza sativa subsp. indica OX=39946 GN=OsI_13515 PE=4 SV=1	0.658	Down	0.0086576	OsI_13515	40.6	67.777	134	15	12	18	18	16	16	16	12	14	12	12	14	14	15	13	15	13	14	14	14	11	11	12	10	12	11	12	12	11	1597600	1499500	1488100	1406200	1346100	1173200	1146900	852880	1017400	1.247	1.171	1.162
A2XM23	Phytochrome C OS=Oryza sativa subsp. indica OX=39946 GN=PHYC PE=3 SV=2	0.31	Down	0.00036458	PHYC	12.1	126.04	31	8	7	7	6	5	4	5	2	2	0	0	8	7	6	7	7	7	6	5	4	7	6	5	6	6	6	5	4	3	167980	163710	144710	109630	116500	88513	57069	49614	41144	1.61	1.569	1.387
A2XM26	Cysteine proteinase species=Hordeum vulgare taxid=4513(predicted) OS=Oryza sativa subsp. indica OX=39946 GN=OsI_13535 PE=3 SV=1	0.543	Down	0.043544	OsI_13535	33.4	36.388	40	6	6	5	5	5	3	5	5	7	3	2	6	6	6	6	6	5	6	4	4	6	6	6	6	6	5	6	4	4	1772100	1569200	1527900	1350200	1245300	1127800	1267400	784140	593950	1.419	1.257	1.224
A2XM89	Peroxidase OS=Oryza sativa subsp. indica OX=39946 GN=OsI_13636 PE=3 SV=1	0.504	Down	0.0104027	OsI_13636	17.5	33.279	12	3	3	3	2	1	0	1	1	2	1	1	3	3	3	2	1	3	3	2	3	3	3	3	2	1	3	3	2	3	143890	156000	101620	43130	0	55446	76016	66151	60315	1.638	1.776	1.157
A2XMB9	AOS species=Oryza sativa subsp. japonica taxid=39947 gene=PRECOCIOUS(predicted) OS=Oryza sativa subsp. indica OX=39946 GN=OsI_13668 PE=3 SV=1	0.468	Down	0.029762	OsI_13668	15.8	56.503	21	5	4	4	2	3	4	2	4	1	1	0	4	4	4	4	4	4	3	5	3	4	3	4	4	4	4	2	4	3	96183	51987	71250	83075	60184	74993	41316	35576	25722	1.602	0.866	1.187
A2XMI9	Tubulin beta chain OS=Oryza sativa subsp. indica OX=39946 GN=OsI_13743 PE=3 SV=1	0.565	Down	0.0145379	OsI_13743	63.7	49.822	28	19	3	4	3	3	4	3	4	2	2	3	18	18	18	17	17	16	17	18	16	3	3	3	3	3	3	2	3	3	198120	171200	225730	174080	164290	102000	98147	98912	139190	1.3	1.123	1.481
A2XMV3	5'-3' exoribonuclease OS=Oryza sativa subsp. indica OX=39946 GN=OsI_13876 PE=3 SV=1	0.579	Down	0.0057771	OsI_13876	8.2	113.53	29	5	5	5	5	4	3	4	4	2	1	1	5	5	4	5	5	4	3	3	5	5	5	4	5	5	4	3	3	5	91869	92205	87561	76759	74767	86495	60101	42616	54498	1.24	1.244	1.182
A2XN04	Vacuolar protein sorting-associated protein 35 OS=Oryza sativa subsp. indica OX=39946 GN=OsI_13933 PE=3 SV=1	0.626	Down	0.0054185	OsI_13933	21.2	89.839	56	12	12	10	9	6	7	8	4	5	4	3	11	10	10	11	9	10	10	9	9	11	10	10	11	9	10	10	9	9	367750	345820	362370	375540	325480	293600	258390	221940	192530	1.206	1.134	1.189
A2XN43	Putative iron-sulfur cluster-binding protein species=Oryza sativa subsp. japonica taxid=39947 gene=OSJNBb0015I02.18(predicted) OS=Oryza sativa subsp. indica OX=39946 GN=OsI_13973 PE=4 SV=1	0.645	Down	0.0044021	OsI_13973	38.8	62.372	111	15	15	14	15	16	12	12	12	11	10	9	13	13	13	14	14	12	11	13	12	13	13	13	14	14	12	11	13	12	1131900	1213300	1359800	873710	924650	1053700	772750	881070	737250	1.138	1.22	1.368
A2XN71	Calcium-dependent protein kinase 8 species=Oryza sativa subsp. japonica taxid=39947 gene=CPK8(predicted) OS=Oryza sativa subsp. indica OX=39946 GN=OsI_14004 PE=4 SV=1	0.627	Down	0.0110629	OsI_14004	17.3	60.657	27	6	5	4	3	3	4	4	4	2	1	2	4	3	5	5	4	5	4	3	4	4	3	4	4	3	5	4	3	3	150880	141980	132140	147630	145260	155370	103120	90105	73381	1.191	1.121	1.043
A2XPT4	H0613H07.2 protein species=Oryza sativa taxid=4530 gene=H0613H07.2(predicted) OS=Oryza sativa subsp. indica OX=39946 GN=OsI_14645 PE=4 SV=1	0.493	Down	0.041697	OsI_14645	33.4	45.661	39	8	6	7	7	4	2	2	6	6	3	2	8	8	8	7	7	8	8	8	7	6	6	6	5	5	6	6	6	5	453390	401620	302900	143690	149090	246320	281450	146800	142430	1.799	1.594	1.202
A2XRV6	Glycosyltransferase OS=Oryza sativa subsp. indica OX=39946 GN=OsI_15353 PE=3 SV=1	0.585	Down	0.0183206	OsI_15353	10.9	53.6	28	3	3	3	4	3	4	3	3	3	3	2	2	3	3	3	3	3	3	2	2	2	3	3	3	3	3	3	2	2	195910	173700	174320	124350	112540	148020	136490	86763	95230	1.414	1.253	1.258
A2XSN8	OSIGBa0092E09.5 protein species=Oryza sativa taxid=4530 gene=OSIGBa0092E09.5(predicted) OS=Oryza sativa subsp. indica OX=39946 GN=OsI_15624 PE=4 SV=1	0.559	Down	0.0063163	OsI_15624	14.9	44.799	19	4	4	3	3	2	1	3	2	2	2	1	3	3	4	3	4	3	3	3	3	3	3	4	3	4	3	3	3	3	169800	136150	129570	126380	116970	122360	91130	70810	81333	1.463	1.173	1.116
A2XUV5	OJ991113_30.7 protein species=Oryza sativa subsp. japonica taxid=39947 gene=Os04g0487200(predicted) OS=Oryza sativa subsp. indica OX=39946 GN=OsI_16392 PE=4 SV=1	0.618	Down	0.023738	OsI_16392	17.2	66.367	19	7	7	6	4	1	4	1	2	1	0	0	7	7	4	6	6	4	4	2	4	7	7	4	6	6	4	4	2	4	243760	175730	245530	177800	160620	195030	151130	142430	117430	1.363	0.983	1.373
A2XWP6	H0404F02.9 protein species=Oryza sativa taxid=4530 gene=H0404F02.9(predicted) OS=Oryza sativa subsp. indica OX=39946 GN=OsI_17076 PE=4 SV=1	0.581	Down	0.027163	OsI_17076	28	27.269	17	4	4	2	1	2	1	2	3	2	2	2	4	4	4	4	4	4	4	4	4	4	4	4	4	4	4	4	4	4	279900	228800	359160	120920	102010	185040	141250	189660	172940	1.415	1.157	1.816
A2XWY6	UDP-Glycosyltransferase superfamily protein species=Zea mays taxid=4577 gene=100279297(predicted) OS=Oryza sativa subsp. indica OX=39946 GN=OsI_17177 PE=4 SV=1	0.504	Down	0.0083021	OsI_17177	12.4	46.554	9	3	3	2	2	2	3	0	0	0	0	0	3	3	3	3	2	2	3	2	2	3	3	3	3	2	2	3	2	2	42088	34516	32799	33258	23922	30195	18361	22212	14611	1.503	1.233	1.172
A2XX59	B0403H10-OSIGBa0105A11.10 protein species=Oryza sativa taxid=4530 gene=B0403H10-OSIGBa0105A11.10(predicted) OS=Oryza sativa subsp. indica OX=39946 GN=OsI_17261 PE=4 SV=1	0.284	Down	0.0148799	OsI_17261	27.9	19.349	12	3	3	1	3	2	2	1	2	0	1	0	3	3	2	3	2	3	2	2	2	3	3	2	3	2	3	2	2	2	238200	290390	361180	149640	145150	164800	138040	49945	64936	1.338	1.631	2.029
A2XX88	Plant intracellular Ras-group-related LRR protein 1 species=Oryza sativa subsp. japonica taxid=39947 gene=IRL1(predicted) OS=Oryza sativa subsp. indica OX=39946 GN=OsI_17289 PE=4 SV=1	0.374	Down	0.000136162	OsI_17289	13.6	39.014	11	3	3	3	3	2	1	0	0	1	1	0	3	3	3	3	2	2	3	3	3	3	3	3	3	2	2	3	3	3	116360	113790	131790	43547	46067	51734	47800	46860	40717	1.64	1.604	1.857
A2XXI5	OSIGBa0126B18.9 protein species=Oryza sativa taxid=4530 gene=OSIGBa0126B18.9(predicted) OS=Oryza sativa subsp. indica OX=39946 GN=OsI_17391 PE=4 SV=1	0.57	Down	0.021904	OsI_17391	19.7	64.03	28	6	4	4	4	3	2	3	4	3	3	2	5	6	6	5	5	5	5	5	6	3	4	4	3	4	3	3	3	4	148860	144100	158030	132490	120380	100250	110730	82382	63861	1.263	1.222	1.34
A2XXN8	MRP-like ABC transporter (Fragment) species=Oryza sativa subsp. japonica taxid=39947 gene=mrp1(predicted) OS=Oryza sativa subsp. indica OX=39946 GN=OsI_17449 PE=4 SV=1	0.66	Down	0.0104237	OsI_17449	24.1	185.47	128	24	24	14	15	17	18	16	14	14	8	12	19	19	24	21	21	19	18	20	17	19	19	24	21	21	19	18	20	17	1254500	1201700	1267200	1281400	1225500	1036400	964560	705740	787030	1.161	1.112	1.173
A2XYG6	Farnesyl pyrophosphate synthase 2 species=Dichanthelium oligosanthes taxid=888268 gene=BAE44_0014607(predicted) OS=Oryza sativa subsp. indica OX=39946 GN=OsI_17742 PE=3 SV=1	0.398	Down	0.00066266	OsI_17742	13.3	46.382	22	4	4	3	3	4	2	2	2	3	1	2	4	4	4	4	4	3	4	3	3	4	4	4	4	4	3	4	3	3	161190	169200	195890	122610	97713	99548	79934	68164	61396	1.374	1.443	1.67
A2XYG7	Lipase species=Zea mays taxid=4577 gene=LIP_0(predicted) OS=Oryza sativa subsp. indica OX=39946 GN=OsI_17743 PE=4 SV=1	0.442	Down	0.00106279	OsI_17743	40.7	51.776	73	13	13	12	12	14	8	5	9	9	2	2	12	13	13	12	11	11	12	11	11	12	13	13	12	11	11	12	11	11	612780	633590	698970	359720	359610	417280	330520	242970	287190	1.399	1.446	1.596
A2XYX9	"Dihydroorotate dehydrogenase (quinone), mitochondrial OS=Oryza sativa subsp. indica OX=39946 GN=OsI_17913 PE=3 SV=1"	0.591	Down	0.0132204	OsI_17913	22.2	49.533	24	8	8	4	2	2	4	4	4	2	1	1	7	7	7	7	6	7	6	5	7	7	7	7	7	6	7	6	5	7	146870	150140	187370	144390	119610	152710	114540	88450	83438	1.113	1.138	1.42
A2XZA5	OSJNBb0020J19.7 protein species=Oryza sativa subsp. japonica taxid=39947 gene=Os04g0691800(predicted) OS=Oryza sativa subsp. indica OX=39946 GN=OsI_18047 PE=4 SV=1	0.445	Down	0.0178167	OsI_18047	14.2	104.21	37	8	7	6	6	7	3	3	3	4	3	2	7	7	5	7	7	7	5	5	4	6	6	5	6	6	6	4	4	3	349470	327720	294010	294210	276250	247430	207680	122940	101460	1.416	1.328	1.191
A2Y041	Peroxidase species=Oryza sativa subsp. japonica taxid=39947 gene=OsJ_17020(predicted) OS=Oryza sativa subsp. indica OX=39946 GN=OsI_18346 PE=3 SV=1	0.492	Down	0.0085834	OsI_18346	46.8	29.374	24	11	3	4	3	2	4	2	2	3	2	2	11	11	11	11	11	11	11	11	9	3	3	3	3	3	3	3	3	3	1375100	1373700	1185900	980230	927690	780900	832230	588700	514670	1.446	1.444	1.247
A2Y043	Peroxidase OS=Oryza sativa subsp. indica OX=39946 GN=OsI_18348 PE=3 SV=1	0.545	Down	0.045519	OsI_18348	41.2	37.653	109	11	3	13	14	13	12	14	12	13	10	8	11	11	11	11	11	11	11	11	9	3	3	3	3	3	3	3	3	3	4607800	4791100	4502500	3585800	3483500	3026500	3231200	2298900	2044900	1.314	1.366	1.283
A2Y052	Peroxidase OS=Oryza sativa subsp. indica OX=39946 GN=OsI_18359 PE=3 SV=1	0.645	Down	0.0134212	OsI_18359	47	35.342	60	10	10	6	6	7	8	9	6	6	6	6	10	10	9	9	10	9	10	10	8	10	10	9	9	10	9	10	10	8	317550	334500	424340	387250	414940	260020	237800	208820	247090	1.009	1.063	1.348
A2Y198	Putative MRP-like ABC transporter species=Oryza sativa subsp. japonica taxid=39947 gene=OsJ_17442(predicted) OS=Oryza sativa subsp. indica OX=39946 GN=OsI_18778 PE=4 SV=1	0.508	Down	0.0077214	OsI_18778	7.4	161.38	23	7	7	3	2	3	4	4	5	1	1	0	5	6	7	6	5	7	7	4	4	5	6	7	6	5	7	7	4	4	147190	155320	185570	177350	159160	164170	102660	68914	76601	1.071	1.13	1.35
A2Y1J1	GDSL esterase/lipase species=Panicum miliaceum taxid=4540 gene=C2845_PM05G09370(predicted) OS=Oryza sativa subsp. indica OX=39946 GN=OsI_18870 PE=4 SV=1	0.421	Down	0.031685	OsI_18870	23.5	38.944	37	5	5	6	7	6	4	4	4	3	2	1	5	5	5	5	5	4	3	2	4	5	5	5	5	5	4	3	2	4	210720	199000	199340	150320	159090	114150	114470	67827	73932	1.471	1.39	1.392
A2Y2U1	Acetyl-CoA carboxylase 2 species=Oryza sativa subsp. japonica taxid=39947 gene=ACC2(predicted) OS=Oryza sativa subsp. indica OX=39946 GN=OsI_19330 PE=4 SV=1	0.639	Down	0.0035793	OsI_19330	31.2	257.71	277	45	43	40	34	31	39	38	25	23	18	29	41	40	39	40	39	38	39	36	38	40	38	37	39	38	36	38	34	36	2518900	2367400	2294400	2631600	2470800	1740400	1413700	1431700	1745100	1.218	1.145	1.109
A2Y424	Conserved oligomeric Golgi complex subunit 5 species=Dichanthelium oligosanthes taxid=888268 gene=BAE44_0007475(predicted) OS=Oryza sativa subsp. indica OX=39946 GN=OsI_19756 PE=4 SV=1	0.632	Down	0.0109632	OsI_19756	10.6	89.905	16	4	4	3	3	2	1	2	3	1	1	0	4	4	4	3	3	3	2	3	2	4	4	4	3	3	3	2	3	2	71024	53983	51904	50461	41935	62478	38365	36166	37319	1.441	1.095	1.053
A2Y538	U-box domain-containing protein 29 species=Zea mays taxid=4577 gene=PUB29_0(predicted) OS=Oryza sativa subsp. indica OX=39946 GN=OsI_20111 PE=4 SV=1	0.203	Down	0.000179065	OsI_20111	10	46.397	8	3	3	2	3	2	0	0	1	0	0	0	3	3	3	2	3	2	2	2	3	3	3	3	2	3	2	2	2	3	77293	109070	94726	16801	12879	18765	21494	17996	17578	1.799	2.539	2.205
A2Y605	"Histone-lysine N-methyltransferase, H3 lysine-9 specific SUVH1-like species=Panicum miliaceum taxid=4540 gene=C2845_PM06G17880(predicted) OS=Oryza sativa subsp. indica OX=39946 GN=OsI_20427 PE=4 SV=1"	0.596	Down	0.0189008	OsI_20427	26.5	76.965	55	12	12	9	8	9	7	5	6	4	4	3	12	12	11	10	9	10	8	9	8	12	12	11	10	9	10	8	9	8	545710	669780	574020	564720	511570	479910	429960	356720	279700	1.113	1.366	1.171
A2Y6V1	"NADH-ubiquinone oxidoreductase, 20 Kd subunit species=Trema orientale taxid=63057 gene=TorRG33x02_180360(predicted) OS=Oryza sativa subsp. indica OX=39946 GN=OsI_20756 PE=3 SV=1"	0.663	Down	0.030001	OsI_20756	32.4	22.151	21	6	6	3	2	5	2	3	2	2	2	0	5	4	6	5	5	6	5	5	4	5	4	6	5	5	6	5	5	4	334070	329600	325380	279950	272320	289300	250020	210320	194900	1.209	1.193	1.178
A2Y832	Alpha/beta-Hydrolases superfamily protein species=Zea mays taxid=4577 gene=103630801(predicted) OS=Oryza sativa subsp. indica OX=39946 GN=OsI_21204 PE=4 SV=1	0.323	Down	0.00171955	OsI_21204	24.7	32.009	28	5	5	6	6	5	2	2	0	3	2	2	5	4	5	4	4	4	4	4	2	5	4	5	4	4	4	4	4	2	300820	385590	310340	86217	95980	92973	136510	96746	88956	1.698	2.177	1.752
A2Y889	Cytochrome P450 93G2 species=Oryza sativa subsp. japonica taxid=39947 gene=CYP93G2(predicted) OS=Oryza sativa subsp. indica OX=39946 GN=OsI_21265 PE=3 SV=1	0.505	Down	0.024159	OsI_21265	12.9	56.407	12	5	5	2	2	4	2	0	1	0	0	1	5	4	5	4	3	4	4	3	3	5	4	5	4	3	4	4	3	3	161910	114670	161370	97236	92873	79467	96740	68498	55860	1.569	1.111	1.564
A2Y8L7	Aspartyl protease AED1 species=Zea mays taxid=4577 gene=100272818(predicted) OS=Oryza sativa subsp. indica OX=39946 GN=OsI_21398 PE=3 SV=1	0.401	Down	0.00171511	OsI_21398	24.9	49.462	39	7	7	5	8	6	5	5	3	2	3	2	6	6	6	7	6	5	5	5	4	6	6	6	7	6	5	5	5	4	578470	552520	720880	464220	547780	315780	294310	227270	221610	1.327	1.268	1.654
A2YAK1	Mitochondrial phosphate transporter species=Oryza sativa subsp. japonica taxid=39947 gene=Os02g0767500(predicted) OS=Oryza sativa subsp. indica OX=39946 GN=OsI_22118 PE=3 SV=1	0.648	Down	0.004363	OsI_22118	37.5	38.729	75	12	2	7	8	10	10	10	8	7	8	7	11	11	11	11	10	11	11	12	10	2	2	2	2	1	2	2	2	2	1692200	1478600	1435300	1254800	1331000	1153300	1084800	897700	1002100	1.344	1.175	1.14
A2YAW9	HVA22-like protein OS=Oryza sativa subsp. indica OX=39946 GN=OsI_22237 PE=3 SV=1	0.637	Down	0.0082423	OsI_22237	15	22.545	17	2	2	1	1	3	3	3	1	2	2	1	2	2	2	2	2	2	2	2	2	2	2	2	2	2	2	2	2	2	73449	55394	68846	52688	57130	54039	39342	42523	44061	1.356	1.023	1.271
A2YCR4	Acyl-coenzyme A oxidase OS=Oryza sativa subsp. indica OX=39946 GN=OsI_22900 PE=3 SV=1	0.557	Down	0.0064438	OsI_22900	18.3	76.616	39	8	8	6	4	4	5	5	4	4	3	4	7	7	7	8	7	8	6	6	6	7	7	7	8	7	8	6	6	6	306250	253730	247900	301820	262500	283610	176670	143770	129520	1.309	1.084	1.06
A2YE91	Histone deacetylase 11 species=Zea mays taxid=4577 gene=ZEAMMB73_Zm00001d046348(predicted) OS=Oryza sativa subsp. indica OX=39946 GN=OsI_23434 PE=4 SV=1	0.564	Down	0.0056023	OsI_23434	18.2	38.74	10	4	4	2	1	3	0	1	1	0	1	1	2	3	4	4	4	3	4	4	3	2	3	4	4	4	3	4	4	3	94873	72960	86010	48449	52302	55765	54808	43471	44905	1.543	1.186	1.398
A2YEW3	U5 small nuclear ribonucleoprotein component species=Oryza brachyantha taxid=4533(predicted) OS=Oryza sativa subsp. indica OX=39946 GN=OsI_23659 PE=4 SV=1	0.503	Down	0.0195567	OsI_23659	13	110.34	36	8	8	4	2	3	7	8	3	2	2	5	8	7	7	8	8	7	6	6	6	8	7	7	8	8	7	6	6	6	282270	180580	260350	354850	332130	162370	96637	121490	145300	1.312	0.839	1.21
A2YFG5	Putative cytochrome P450 species=Oryza sativa subsp. japonica taxid=39947 gene=P0458E02.36(predicted) OS=Oryza sativa subsp. indica OX=39946 GN=OsI_23850 PE=3 SV=1	0.445	Down	0.0051001	OsI_23850	12.1	57.071	14	4	4	2	4	3	1	2	1	0	1	0	4	4	4	3	4	2	2	2	2	4	4	4	3	4	2	2	2	2	63982	90629	82691	50295	56620	28402	30151	33196	42354	1.204	1.705	1.556
A2YFU4	Glutaredoxin-C8 species=Oryza sativa subsp. japonica taxid=39947 gene=GRXC8(predicted) OS=Oryza sativa subsp. indica OX=39946 GN=OsI_23986 PE=4 SV=1	0.578	Down	0.0159819	OsI_23986	37.5	14.761	14	4	4	3	2	2	2	1	1	1	1	1	4	4	3	4	4	3	3	3	3	4	4	3	4	4	3	3	3	3	148590	148120	127580	107080	85904	99106	87588	62228	95388	1.391	1.386	1.194
A2YG29	Tubulin beta chain OS=Oryza sativa subsp. indica OX=39946 GN=OsI_24075 PE=3 SV=1	0.492	Down	0.0029564	OsI_24075	66.1	50.121	149	21	2	22	19	19	18	18	14	14	11	14	19	18	18	17	18	17	18	17	15	2	2	2	2	2	2	2	2	1	3549600	2751300	2786100	2242400	1869900	1443700	1535600	1292400	1643000	1.671	1.295	1.312
A2YGN3	Mitogen-activated protein kinase OS=Oryza sativa subsp. indica OX=39946 GN=OsI_24344 PE=3 SV=1	0.624	Down	0.0159195	OsI_24344	14.6	42.244	13	3	3	2	2	3	0	1	3	1	0	1	3	3	3	3	2	3	3	3	2	3	3	3	3	2	3	3	3	2	96305	90696	72104	56219	66637	75212	62380	50724	48510	1.401	1.319	1.049
A2YII8	Glutamine-dependent NAD(+) synthetase OS=Oryza sativa subsp. indica OX=39946 GN=OsI_25032 PE=3 SV=1	0.645	Down	0.00186447	OsI_25032	13.2	82.077	36	7	7	5	5	3	3	5	5	3	4	3	7	7	5	6	7	6	5	5	4	7	7	5	6	7	6	5	5	4	203410	212880	233880	199970	188580	187660	144360	147260	128040	1.112	1.164	1.279
A2YL23	Putative o-methyltransferase species=Oryza sativa subsp. japonica taxid=39947 gene=OJ1634_H04.132(predicted) OS=Oryza sativa subsp. indica OX=39946 GN=OsI_25913 PE=3 SV=1	0.606	Down	0.003299	OsI_25913	15.5	37.853	17	3	2	2	2	2	2	2	2	2	2	1	2	3	2	3	3	2	3	3	3	2	2	2	2	2	2	2	2	2	100470	89495	92078	45543	64751	68913	64500	56229	50153	1.43	1.274	1.311
A2YLB1	Protein QUIRKY-like species=Panicum miliaceum taxid=4540 gene=C2845_PM04G24640(predicted) OS=Oryza sativa subsp. indica OX=39946 GN=OsI_26008 PE=4 SV=1	0.655	Down	0.0084582	OsI_26008	27.3	116.4	74	18	18	10	12	7	9	9	10	7	5	5	15	14	15	15	15	15	14	12	12	15	14	15	15	15	15	14	12	12	633120	631800	541510	659810	613900	590170	452220	365360	365130	1.174	1.172	1.004
A2YLE3	Glycosyltransferase OS=Oryza sativa subsp. indica OX=39946 GN=OsI_26038 PE=3 SV=1	0.606	Down	0.0057831	OsI_26038	15.1	52.924	18	5	5	6	2	4	0	1	2	1	1	1	5	5	5	3	2	5	4	3	2	5	5	5	3	2	5	4	3	2	161820	141930	143280	89549	89234	141850	87758	104750	78436	1.402	1.23	1.242
A2YLG4	FAD/NAD(P)-binding oxidoreductase family protein species=Zea mays taxid=4577 gene=ZEAMMB73_Zm00001d021525(predicted) OS=Oryza sativa subsp. indica OX=39946 GN=OsI_26059 PE=4 SV=1	0.634	Down	0.024425	OsI_26059	30.3	48.708	49	9	9	6	6	6	4	5	4	7	7	4	9	9	9	7	7	8	9	7	8	9	9	9	7	7	8	9	7	8	392660	454630	572370	306680	276800	324070	335150	297510	268220	1.095	1.268	1.596
A2YLQ3	Adenosine 5'-phosphosulfate reductase-like2 species=Zea mays taxid=4577 gene=103647705(predicted) OS=Oryza sativa subsp. indica OX=39946 GN=OsI_26153 PE=4 SV=1	0.562	Down	0.0044995	OsI_26153	35.4	46.611	69	9	9	8	7	10	6	7	7	7	8	9	8	7	9	6	7	7	7	8	8	8	7	9	6	7	7	7	8	8	1171900	1350800	1494700	736720	921240	712390	665450	743370	850080	1.22	1.406	1.556
A2YLU1	Calcium-dependent protein kinase 19 species=Oryza sativa subsp. japonica taxid=39947 gene=CPK19(predicted) OS=Oryza sativa subsp. indica OX=39946 GN=OsI_26188 PE=4 SV=1	0.647	Down	0.0065366	OsI_26188	41.1	59.521	108	14	14	12	13	15	13	13	14	13	10	5	12	12	12	13	11	13	12	11	9	12	12	12	13	11	13	12	11	9	1666400	1562200	1434300	1321900	1205100	1236400	1154000	915440	945770	1.311	1.229	1.128
A2YM28	"Thiamine thiazole synthase, chloroplastic OS=Oryza sativa subsp. indica OX=39946 GN=THI1 PE=3 SV=1"	0.532	Down	0.0021185	THI1	62.3	37.05	287	16	16	33	46	38	26	27	25	29	33	30	15	16	16	15	15	15	15	15	15	15	16	16	15	15	15	15	15	15	11871000	13737000	12852000	4934100	5185000	5398600	5781300	7372400	7305300	1.435	1.661	1.554
A2YMX5	Tubulin alpha chain OS=Oryza sativa subsp. indica OX=39946 GN=OsI_26583 PE=3 SV=1	0.536	Down	0.0138431	OsI_26583	33.8	49.654	32	10	3	5	4	4	3	4	3	3	2	4	9	9	9	9	9	10	9	9	9	3	3	3	3	3	3	3	3	3	611770	452640	387010	342200	306920	306870	274060	231870	272740	1.728	1.279	1.093
A2YNK7	Putative 40S ribosomal protein; contains C-terminal domain species=Oryza sativa taxid=4530 gene=OSJNBb0024A20.19(predicted) OS=Oryza sativa subsp. indica OX=39946 GN=OsI_26820 PE=3 SV=1	0.655	Down	0.00083701	OsI_26820	34.8	25.999	5	6	2	0	2	0	1	2	0	0	0	0	6	5	6	6	6	6	6	6	5	2	2	2	2	2	2	2	2	2	131510	135460	116720	116130	119620	99055	85292	82389	83403	1.221	1.257	1.083
A2YNN2	ABC transporter permease protein-like protein species=Oryza sativa subsp. japonica taxid=39947 gene=P0616D06.112-1(predicted) OS=Oryza sativa subsp. indica OX=39946 GN=OsI_26851 PE=4 SV=1	0.461	Down	0.0025449	OsI_26851	13.1	39.618	17	3	2	2	2	3	2	2	2	2	1	1	2	3	3	2	2	2	2	2	2	1	2	2	1	1	1	1	1	1	90085	96274	107050	60998	77227	69213	54397	42683	38065	1.275	1.362	1.515
A2YNY5	Putative receptor-like protein kinase 4 species=Oryza sativa subsp. japonica taxid=39947 gene=P0011H09.108(predicted) OS=Oryza sativa subsp. indica OX=39946 GN=OsI_26968 PE=4 SV=1	0.508	Down	0.0109445	OsI_26968	20.1	72.952	52	10	8	7	7	9	7	7	5	4	2	4	9	10	10	8	9	8	9	7	7	7	8	8	6	7	6	7	6	6	589230	674010	751870	422470	508150	411220	335140	341450	345770	1.211	1.385	1.545
A2YNY6	Putative receptor-like protein kinase species=Panicum miliaceum taxid=4540 gene=C2845_PM03G09180(predicted) OS=Oryza sativa subsp. indica OX=39946 GN=OsI_26969 PE=4 SV=1	0.384	Down	9.8845e-05	OsI_26969	24.3	70.321	34	10	10	5	8	5	3	3	4	2	3	1	9	9	10	8	9	8	6	8	5	9	9	10	8	9	8	6	8	5	561650	594070	568940	274130	283040	311810	237790	229150	196050	1.552	1.642	1.572
A2YPN5	Putative sex determination protein tasselseed 2 species=Oryza sativa subsp. japonica taxid=39947 gene=OJ1343_D04.123(predicted) OS=Oryza sativa subsp. indica OX=39946 GN=OsI_27235 PE=4 SV=1	0.615	Down	0.044682	OsI_27235	44.3	35.443	73	9	7	11	9	8	11	9	8	6	6	5	9	9	8	9	9	9	8	9	8	7	7	6	7	7	7	6	7	6	792260	531380	846080	723530	1002900	800310	393670	431400	508530	1.182	0.793	1.263
A2YPS3	Potassium transporter OS=Oryza sativa subsp. indica OX=39946 GN=OsI_27274 PE=3 SV=1	0.605	Down	0.0039043	OsI_27274	9.9	87.111	19	5	5	3	2	3	4	2	3	1	0	1	4	5	5	5	4	4	3	4	3	4	5	5	5	4	4	3	4	3	163120	151850	147360	155310	139200	133360	96650	103410	79377	1.255	1.168	1.134
A2YPT8	Putative stress-related protein species=Oryza sativa subsp. japonica taxid=39947 gene=P0470D12.125(predicted) OS=Oryza sativa subsp. indica OX=39946 GN=OsI_27290 PE=4 SV=1	0.565	Down	0.027955	OsI_27290	39.6	27.336	61	9	9	9	11	10	5	4	7	7	6	2	9	9	8	7	7	7	9	8	5	9	9	8	7	7	7	9	8	5	878780	770890	689720	450900	346940	477370	590090	379670	352330	1.602	1.405	1.257
A2YR96	Putative cytochrome P450 species=Oryza sativa subsp. japonica taxid=39947 gene=P0019A05.34(predicted) OS=Oryza sativa subsp. indica OX=39946 GN=OsI_27825 PE=3 SV=1	0.504	Down	0.004257	OsI_27825	23.3	56.445	18	7	6	4	4	4	1	1	3	1	0	0	5	7	7	4	5	5	5	3	3	4	6	6	3	4	4	4	3	2	148350	157070	173510	96230	78060	110840	98797	72885	69620	1.328	1.406	1.553
A2YRH5	Protein TOPLESS-RELATED PROTEIN 2 species=Oryza sativa subsp. japonica taxid=39947 gene=TPR2(predicted) OS=Oryza sativa subsp. indica OX=39946 GN=OsI_27917 PE=4 SV=1	0.581	Down	0.013419	OsI_27917	29.8	124.78	92	20	15	12	10	13	13	12	9	9	7	7	18	18	19	18	17	17	16	16	14	14	13	15	13	12	12	12	12	11	850200	791170	770090	764850	655630	699110	593950	409050	398050	1.29	1.2	1.168
A2YTF9	Tobamovirus multiplication protein 2A species=Zea mays taxid=4577 gene=100284460(predicted) OS=Oryza sativa subsp. indica OX=39946 GN=OsI_28599 PE=4 SV=1	0.591	Down	0.0088005	OsI_28599	29.1	14.805	13	2	2	1	2	1	1	2	2	1	1	2	2	2	2	2	2	2	2	2	2	2	2	2	2	2	2	2	2	2	67448	61903	48181	33928	50000	38314	36779	35772	32371	1.5	1.377	1.071
A2YUR2	Phosphoglucan phosphatase LSF1 chloroplastic species=Zea mays taxid=4577 gene=103643331(predicted) OS=Oryza sativa subsp. indica OX=39946 GN=OsI_29062 PE=4 SV=1	0.641	Down	0.0049817	OsI_29062	19.4	66.396	35	6	6	5	6	4	4	4	3	3	3	3	6	6	4	6	6	6	5	5	6	6	6	4	6	6	6	5	5	6	124970	125940	152890	96920	106230	109650	79270	91576	87960	1.153	1.162	1.411
A2YX85	Signal recognition particle receptor subunit beta-like species=Panicum miliaceum taxid=4540 gene=C2845_PM14G10530(predicted) OS=Oryza sativa subsp. indica OX=39946 GN=OsI_29953 PE=3 SV=1	0.575	Down	0.035155	OsI_29953	32.8	28.307	33	6	6	7	4	5	6	2	4	3	1	1	6	6	6	6	6	6	6	5	5	6	6	6	6	6	6	6	5	5	350670	332920	342390	291800	229230	260000	235850	192070	162390	1.316	1.25	1.285
A2YXT2	Putative ferulate 5-hydroxylase species=Phyllostachys praecox taxid=326921 gene=F5H1(predicted) OS=Oryza sativa subsp. indica OX=39946 GN=OsI_30148 PE=3 SV=1	0.574	Down	2.0499e-05	OsI_30148	21.1	56.327	57	9	9	8	7	8	8	7	6	4	4	5	9	9	9	8	9	8	7	7	7	9	9	9	8	9	8	7	7	7	456050	448900	426690	421890	412940	393380	258050	258260	248110	1.235	1.215	1.155
A2YYM7	Coatomer subunit alpha OS=Oryza sativa subsp. indica OX=39946 GN=OsI_30447 PE=4 SV=1	0.637	Down	0.0064597	OsI_30447	36	136.55	40	28	4	6	3	4	9	4	6	2	3	3	26	24	27	27	26	24	23	18	23	4	3	3	4	4	4	3	3	3	236710	223400	196090	234060	217620	224520	152770	122190	143010	1.217	1.149	1.008
A2YYQ4	Expressed protein species=Oryza sativa subsp. japonica taxid=39947 gene=LOC_Os03g01730(predicted) OS=Oryza sativa subsp. indica OX=39946 GN=OsI_30473 PE=4 SV=1	0.464	Down	0.0367	OsI_30473	13.3	56.477	16	5	5	2	3	4	3	1	1	0	1	1	5	5	5	4	3	3	3	2	2	5	5	5	4	3	3	3	2	2	129130	137030	139060	116670	80122	57434	45242	74233	68622	1.371	1.455	1.477
A2YZ86	Premnaspirodiene oxygenase-like protein species=Oryza sativa taxid=4530 gene=CYP71(predicted) OS=Oryza sativa subsp. indica OX=39946 GN=OsI_30658 PE=3 SV=1	0.365	Down	0.0050601	OsI_30658	20	56.532	38	6	6	3	5	7	7	6	2	3	2	3	6	6	6	6	6	4	4	2	4	6	6	6	6	6	4	4	2	4	201660	158010	251540	226710	221830	157850	59862	72810	90687	1.26	0.987	1.571
A2Z3D3	Endoglucanase species=Oryza nivara taxid=4536(predicted) OS=Oryza sativa subsp. indica OX=39946 GN=OsI_32135 PE=3 SV=1	0.388	Down	0.0063168	OsI_32135	38.1	54.628	50	12	12	8	7	5	7	5	8	7	2	1	10	11	11	9	7	10	9	5	8	10	11	11	9	7	10	9	5	8	397570	372660	342220	233390	200270	276500	194670	132760	104340	1.587	1.488	1.366
A2Z3N5	Glutathione S-transferase GST 16 species=Zea mays taxid=4577 gene=542490(predicted) OS=Oryza sativa subsp. indica OX=39946 GN=OsI_32245 PE=4 SV=1	0.346	Down	0.022158	OsI_32245	6.6	469.33	29	12	12	9	8	6	0	1	1	4	0	0	11	11	10	4	2	3	9	5	2	11	11	10	4	2	3	9	5	2	159780	163820	110170	31164	28777	43871	80703	36655	32603	2.092	2.144	1.442
A2Z3W4	Protein PLASTID MOVEMENT IMPAIRED 1 species=Dichanthelium oligosanthes taxid=888268 gene=BAE44_0002957(predicted) OS=Oryza sativa subsp. indica OX=39946 GN=OsI_32329 PE=4 SV=1	0.65	Down	0.002163	OsI_32329	58.2	94.256	224	35	35	31	30	26	22	25	22	24	20	24	33	34	31	32	32	27	30	30	28	33	34	31	32	32	27	30	30	28	2633300	3031000	3065300	2348200	2261200	1994200	1847700	2032500	1801100	1.128	1.298	1.313
A2Z546	Vesicle-associated membrane protein 714 species=Aegilops tauschii taxid=37682 gene=F775_30369(predicted) OS=Oryza sativa subsp. indica OX=39946 GN=OsI_32772 PE=3 SV=1	0.342	Down	0.0023959	OsI_32772	26.9	25.128	17	4	4	4	3	3	2	1	2	1	1	0	3	3	3	4	3	4	2	3	2	3	3	3	4	3	4	2	3	2	127910	126310	91114	78791	61127	81649	46486	39839	31702	1.681	1.66	1.197
A2Z5X3	Flavonoid 3'-monooxygenase CYP75B3 species=Oryza sativa subsp. japonica taxid=39947 gene=CYP75B3(predicted) OS=Oryza sativa subsp. indica OX=39946 GN=OsI_33047 PE=3 SV=1	0.502	Down	0.0343	OsI_33047	38.4	57.517	62	14	13	10	10	10	8	5	7	6	4	2	13	14	13	13	12	12	11	10	7	12	13	12	12	11	12	11	10	7	764800	737960	854300	460600	535290	535110	580000	338210	265500	1.357	1.31	1.516
A2Z7W3	"Appr-1-p processing enzyme family protein, putative, expressed species=Oryza sativa subsp. japonica taxid=39947 gene=LOC_Os10g30750(predicted) OS=Oryza sativa subsp. indica OX=39946 GN=OsI_33799 PE=4 SV=1"	0.648	Down	0.00023981	OsI_33799	14.5	62.763	15	5	5	3	3	2	2	1	2	2	0	0	5	4	5	4	2	5	5	2	2	5	4	5	4	2	5	5	2	2	143580	153650	142350	103910	99175	103210	98273	96301	90404	1.254	1.341	1.243
A2Z7W8	Probable inorganic phosphate transporter 1-8 species=Oryza sativa subsp. japonica taxid=39947 gene=PHT1-8(predicted) OS=Oryza sativa subsp. indica OX=39946 GN=OsI_33803 PE=4 SV=1	0.596	Down	0.0024198	OsI_33803	12.4	59.112	18	3	3	3	2	2	2	2	3	1	2	1	3	2	3	2	3	2	2	2	2	3	2	3	2	3	2	2	2	2	113810	94004	94126	63698	68374	78638	55566	60569	63900	1.479	1.221	1.223
A2ZAI6	"DNAJ heat shock N-terminal domain-containing protein, putative, expressed species=Oryza sativa subsp. japonica taxid=39947 gene=LOC_Os10g42439(predicted) OS=Oryza sativa subsp. indica OX=39946 GN=OsI_34763 PE=4 SV=1"	0.408	Down	0.00163902	OsI_34763	11.5	287.63	71	17	17	14	13	9	12	6	8	5	1	3	17	14	13	15	11	14	9	9	7	17	14	13	15	11	14	9	9	7	269390	260840	239770	261810	198950	210510	129730	94919	89443	1.381	1.337	1.229
A2ZB95	Calcium-transporting ATPase OS=Oryza sativa subsp. indica OX=39946 GN=OsI_35040 PE=3 SV=1	0.509	Down	0.0051449	OsI_35040	4.5	113.78	13	3	2	3	2	2	3	1	2	0	0	0	3	3	3	3	3	2	2	3	2	2	2	2	2	2	1	1	2	2	147860	117860	122020	127220	89039	98057	79229	61085	57071	1.48	1.179	1.221
A2ZBF1	Hypothetical_protein species=Oryza glaberrima taxid=4538 gene=Ogl11g0041H03_10(predicted) OS=Oryza sativa subsp. indica OX=39946 GN=OsI_35100 PE=4 SV=1	0.098	Down	0.000163507	OsI_35100	32.5	25.128	16	5	5	4	5	3	0	1	1	1	0	1	4	5	5	3	4	3	4	4	3	4	5	5	3	4	3	4	4	3	1014500	948020	812130	49266	103070	92200	109460	65245	98374	2.773	2.592	2.22
A2ZBX3	Calcium-dependent protein kinase 24 species=Oryza sativa subsp. japonica taxid=39947 gene=CPK24(predicted) OS=Oryza sativa subsp. indica OX=39946 GN=OsI_35279 PE=4 SV=1	0.524	Down	0.030196	OsI_35279	28.1	56.672	32	8	7	4	4	2	6	3	5	3	3	2	7	6	5	8	7	7	6	5	5	7	6	5	7	6	7	6	5	5	454730	370280	345060	318440	315070	245840	222500	253700	137170	1.537	1.252	1.166
A2ZD27	Tubulin alpha chain OS=Oryza sativa subsp. indica OX=39946 GN=OsI_35689 PE=3 SV=1	0.517	Down	0.030736	OsI_35689	39.9	49.736	49	11	6	9	8	5	5	5	4	5	2	6	11	10	10	9	9	9	10	8	9	6	5	5	4	4	4	5	3	4	1856100	1293500	1040100	1068700	823740	666780	871560	649180	643180	1.874	1.306	1.05
A2ZD38	"Protein kinase domain containing protein, expressed species=Oryza sativa subsp. japonica taxid=39947 gene=LOC_Os11g14420(predicted) OS=Oryza sativa subsp. indica OX=39946 GN=OsI_35701 PE=4 SV=1"	0.575	Down	0.041104	OsI_35701	6.7	57.617	12	2	2	2	2	2	1	1	1	1	1	1	2	2	2	2	2	2	2	2	2	2	2	2	2	2	2	2	2	2	52505	43928	42685	11260	39579	41567	27910	33939	18154	1.517	1.269	1.233
A2ZEW5	Rubredoxin-like superfamily protein species=Zea mays taxid=4577 gene=100191834(predicted) OS=Oryza sativa subsp. indica OX=39946 GN=OsI_36331 PE=4 SV=1	0.514	Down	0.0031175	OsI_36331	27.7	11.314	27	5	5	4	5	1	5	3	2	2	2	3	5	5	4	5	5	5	5	5	4	5	5	4	5	5	5	5	5	4	537730	537810	510740	387520	472410	387190	224080	322360	268910	1.326	1.327	1.26
A2ZI12	Hypothetical_protein species=Oryza brachyantha taxid=4533 gene=Ob12g039I04_2(predicted) OS=Oryza sativa subsp. indica OX=39946 GN=OsI_37451 PE=4 SV=1	0.305	Down	0.004795	OsI_37451	44.5	25.197	38	6	6	9	7	5	2	2	2	4	4	3	6	6	6	3	3	5	4	5	4	6	6	6	3	3	5	4	5	4	1304000	1229300	1091200	356130	371500	436850	509730	349220	245890	1.991	1.877	1.666
A2ZJ31	"Cytochrome b5-like Heme/Steroid binding domain containing protein, expressed species=Oryza sativa subsp. japonica taxid=39947 gene=LOC_Os12g12170(predicted) OS=Oryza sativa subsp. indica OX=39946 GN=OsI_37836 PE=3 SV=1"	0.58	Down	0.037921	OsI_37836	20.8	17.194	5	2	2	0	2	1	0	1	1	0	0	0	2	2	2	2	2	2	2	2	2	2	2	2	2	2	2	2	2	2	31164	46163	28934	23926	29222	28111	24708	18740	18231	1.126	1.667	1.045
A2ZJH6	RING-type E3 ubiquitin transferase OS=Oryza sativa subsp. indica OX=39946 GN=OsI_37966 PE=4 SV=1	0.564	Down	0.0129397	OsI_37966	27.2	87.923	68	16	16	10	15	6	4	8	8	8	6	3	14	16	12	14	16	12	15	14	11	14	16	12	14	16	12	15	14	11	662530	613070	506140	508920	461350	470900	408190	313800	282350	1.411	1.305	1.078
A2ZK29	Probable histone H2A.7 OS=Oryza sativa subsp. indica OX=39946 GN=OsI_036922 PE=3 SV=1	0.546	Down	0.00056277	OsI_036922	28.9	14.052	32	3	1	3	3	3	4	4	4	3	4	4	2	3	3	3	3	3	3	3	3	1	1	1	1	1	1	1	1	1	641860	746560	711630	604200	668210	545360	414310	368550	364130	1.141	1.327	1.265
A2ZK43	"Alpha-dioxygenase, putative, expressed species=Oryza sativa subsp. japonica taxid=39947 gene=LOC_Os12g26290(predicted) OS=Oryza sativa subsp. indica OX=39946 GN=OsI_38200 PE=4 SV=1"	0.535	Down	0.0029575	OsI_38200	49.7	70.505	196	24	24	21	26	20	22	24	24	22	19	18	20	23	19	21	21	21	20	19	21	20	23	19	21	21	21	20	19	21	3335000	3220400	2868300	2606300	2716400	2649000	1951900	1637600	1449200	1.338	1.292	1.151
A2ZL69	Probable histone H2AXb OS=Oryza sativa subsp. indica OX=39946 GN=OsI_037312 PE=3 SV=1	0.582	Down	0.0079647	OsI_037312	28.3	14.339	23	3	1	3	2	2	3	2	3	3	2	3	2	3	3	3	3	3	3	3	3	1	1	1	1	1	1	1	1	1	90795	103650	119870	75771	84971	78314	70460	56856	55566	1.11	1.267	1.465
A2ZM62	Calcium-transporting ATPase OS=Oryza sativa subsp. indica OX=39946 GN=OsI_38919 PE=3 SV=1	0.531	Down	0.0035351	OsI_38919	13.8	111.08	37	9	9	4	5	4	6	4	4	5	2	3	7	7	6	9	9	6	7	7	8	7	7	6	9	9	6	7	7	8	401370	376530	339340	396970	306530	300880	233550	171230	188370	1.331	1.248	1.125
A2ZMQ9	"2-methyl-6-phytyl-1,4-hydroquinone methyltransferase 2, chloroplastic species=Oryza sativa subsp. japonica taxid=39947 gene=Os12g0615400(predicted) OS=Oryza sativa subsp. indica OX=39946 GN=OsI_39115 PE=3 SV=1"	0.602	Down	0.00067849	OsI_39115	53.4	38.94	260	15	9	30	33	29	26	29	31	25	29	28	15	15	15	15	15	14	15	13	12	9	9	9	9	9	8	9	8	8	10936000	11717000	12651000	10150000	9221300	9963900	7402900	7197400	6645800	1.146	1.228	1.326
B8A6V4	Long chain acyl-CoA synthetase 4-like isoform X2 species=Panicum miliaceum taxid=4540 gene=C2845_PM08G20810(predicted) OS=Oryza sativa subsp. indica OX=39946 GN=OsI_03121 PE=4 SV=1	0.497	Down	0.0029363	OsI_03121	23.6	72.77	114	11	9	14	13	14	12	11	13	16	10	11	11	11	11	11	8	11	11	10	10	9	9	9	9	7	9	9	8	9	1865600	1819400	1580700	1589700	1332600	1499700	1032600	841590	742920	1.365	1.331	1.156
B8A748	Pectinesterase OS=Oryza sativa subsp. indica OX=39946 GN=OsI_01594 PE=4 SV=1	0.544	Down	0.0043828	OsI_01594	19.1	60.738	62	8	8	9	8	7	8	9	7	4	5	5	8	7	7	8	8	8	6	8	8	8	7	7	8	8	8	6	8	8	688940	726640	637600	561590	599470	449830	443050	358570	315180	1.297	1.368	1.2
B8A7L3	Putative acyl-CoA synthetase species=Oryza sativa subsp. japonica taxid=39947 gene=P0019E03.20-1(predicted) OS=Oryza sativa subsp. indica OX=39946 GN=OsI_03279 PE=4 SV=1	0.623	Down	0.035339	OsI_03279	19.8	68.123	30	10	7	5	6	2	4	4	4	2	1	2	9	10	8	9	7	10	9	10	8	6	7	5	6	6	7	7	7	6	303940	280920	254980	326470	247540	282600	229770	146380	147230	1.232	1.139	1.034
B8A7S3	Thimet oligopeptidase species=Aegilops tauschii taxid=37682 gene=F775_30419(predicted) OS=Oryza sativa subsp. indica OX=39946 GN=OsI_04818 PE=3 SV=1	0.601	Down	0.00083945	OsI_04818	7.2	78.737	16	4	4	3	2	3	3	2	2	1	0	0	4	4	3	4	4	4	3	3	3	4	4	3	4	4	4	3	3	3	76304	85280	92100	65952	68503	36030	51730	49505	51190	1.191	1.331	1.438
B8A7S8	ABC1-like species=Oryza sativa subsp. japonica taxid=39947 gene=P0551C06.44-1(predicted) OS=Oryza sativa subsp. indica OX=39946 GN=OsI_04827 PE=4 SV=1	0.63	Down	0.00027636	OsI_04827	27.5	55.246	41	8	8	4	5	4	6	5	4	3	6	4	8	8	8	8	7	7	6	8	7	8	8	8	8	7	7	6	8	7	351260	375940	353660	315030	285760	303190	233790	234310	212530	1.186	1.269	1.194
B8A7T6	Vacuolar protein sorting-associated protein 53 A species=Panicum miliaceum taxid=4540 gene=C2845_PM07G32040(predicted) OS=Oryza sativa subsp. indica OX=39946 GN=OsI_04842 PE=4 SV=1	0.644	Down	0.0048578	OsI_04842	12.6	93.082	26	5	5	5	5	4	3	1	3	2	1	2	5	5	5	5	5	5	4	5	4	5	5	5	5	5	5	4	5	4	116730	103600	97282	108050	91055	91071	76231	64251	64195	1.293	1.148	1.078
B8A7Y2	Esterase/lipase/thioesterase-like protein species=Oryza sativa subsp. japonica taxid=39947 gene=Os01g0361500(predicted) OS=Oryza sativa subsp. indica OX=39946 GN=OsI_01898 PE=4 SV=1	0.425	Down	0.0072384	OsI_01898	7	73.85	18	3	3	3	3	3	2	2	1	2	1	1	3	3	3	3	3	2	3	3	3	3	3	3	3	3	2	3	3	3	65863	60094	75813	30988	37230	35801	38086	22464	25249	1.514	1.381	1.742
B8A815	Farnesyl pyrophosphate synthase-like species=Panicum miliaceum taxid=4540 gene=C2845_PM07G20110(predicted) OS=Oryza sativa subsp. indica OX=39946 GN=OsI_03373 PE=3 SV=1	0.606	Down	0.0063035	OsI_03373	12.1	40.608	14	4	4	1	2	4	2	2	0	1	1	1	3	4	4	4	3	2	3	3	3	3	4	4	4	3	2	3	3	3	76548	67313	92471	72710	71678	48553	49302	47235	46659	1.203	1.058	1.454
B8A843	Thioredoxin F-type chloroplastic species=Zea mays taxid=4577 gene=100216557(predicted) OS=Oryza sativa subsp. indica OX=39946 GN=OsI_04885 PE=4 SV=1	0.49	Down	0.00152036	OsI_04885	22.1	34.703	28	4	4	5	6	3	2	4	2	2	2	2	4	4	4	3	3	3	3	4	3	4	4	4	3	3	3	3	4	3	170690	212960	207980	60029	77420	71641	86709	96033	106800	1.409	1.758	1.717
B8A8I6	Aspartokinase species=Oryza sativa subsp. japonica taxid=39947 gene=OsJ_04629(predicted) OS=Oryza sativa subsp. indica OX=39946 GN=OsI_05030 PE=4 SV=1	0.605	Down	0.049239	OsI_05030	7.2	61.303	22	4	4	1	3	4	3	3	3	3	2	0	4	4	4	4	4	4	4	4	3	4	4	4	4	4	4	4	4	3	158730	170160	178500	206730	175710	173410	143780	78617	84703	1.042	1.118	1.172
B8A908	Trehalose-6-phosphate synthase 3 species=Oryza sativa subsp. indica taxid=39946 gene=TPS3(predicted) OS=Oryza sativa subsp. indica OX=39946 GN=OsI_03616 PE=4 SV=1	0.596	Down	0.0160846	OsI_03616	17.4	92.863	31	8	6	5	4	5	5	3	4	3	2	0	8	7	6	7	6	6	7	5	5	6	5	5	6	5	4	5	4	4	102170	109230	117130	137920	112870	105560	79768	64529	51396	1.044	1.116	1.197
B8A912	Peroxisomal membrane protein 2 species=Zea mays taxid=4577(predicted) OS=Oryza sativa subsp. indica OX=39946 GN=OsI_03624 PE=3 SV=1	0.417	Down	0.0051568	OsI_03624	21.8	27.178	16	3	3	2	3	2	1	3	2	1	1	1	2	2	3	3	3	3	2	3	2	2	2	3	3	3	3	2	3	2	61611	39305	48055	25713	40674	52297	17493	21262	23399	1.681	1.073	1.311
B8A982	Beta-galactosidase species=Panicum miliaceum taxid=4540 gene=C2845_PM07G35000(predicted) OS=Oryza sativa subsp. indica OX=39946 GN=OsI_05227 PE=3 SV=1	0.428	Down	0.0041417	OsI_05227	16.1	116.38	41	11	11	8	5	6	4	4	6	3	2	3	9	11	11	10	9	11	9	7	6	9	11	11	10	9	11	9	7	6	436620	520870	459500	369830	312150	331070	241730	211580	152360	1.294	1.544	1.362
B8A9D2	Glutamate carboxypeptidase 2 species=Zea mays taxid=4577 gene=100280900(predicted) OS=Oryza sativa subsp. indica OX=39946 GN=OsI_03680 PE=4 SV=1	0.459	Down	0.032761	OsI_03680	23.8	59.61	28	7	7	4	5	5	4	2	3	4	1	0	5	7	7	6	5	6	7	4	5	5	7	7	6	5	6	7	4	5	455670	455820	356040	199850	178280	278110	292330	126960	162760	1.637	1.637	1.279
B8A9J6	Phosphatidylserine decarboxylase proenzyme 2 OS=Oryza sativa subsp. indica OX=39946 GN=PSD2 PE=3 SV=1	0.586	Down	0.0057151	PSD2	16	67.901	25	6	6	3	3	3	3	3	2	3	3	2	6	5	5	6	5	5	6	4	5	6	5	5	6	5	5	6	4	5	201950	194740	173190	182170	169560	179210	127360	112780	93965	1.267	1.221	1.086
B8A9K2	Copine I-like species=Oryza sativa subsp. japonica taxid=39947 gene=Os01g0960500(predicted) OS=Oryza sativa subsp. indica OX=39946 GN=OsI_05297 PE=4 SV=1	0.617	Down	0.00424	OsI_05297	32.8	42.614	29	8	8	5	4	4	4	3	3	3	2	1	6	5	7	7	5	7	5	3	4	6	5	7	7	5	7	5	3	4	352390	323580	313740	227660	226590	247760	229440	204600	176780	1.377	1.265	1.226
B8A9Y3	Peptide deformylase species=Anthurium amnicola taxid=1678845 gene=def_4(predicted) OS=Oryza sativa subsp. indica OX=39946 GN=OsI_05337 PE=4 SV=1	0.515	Down	0.0056218	OsI_05337	39.6	18.422	57	5	5	10	7	9	5	5	7	5	4	5	5	5	5	5	5	5	5	5	4	5	5	5	5	5	5	5	5	4	712800	538240	638330	448000	320780	567220	386020	290400	296010	1.528	1.154	1.369
B8A9Y5	Putative ABC transporter species=Oryza sativa subsp. japonica taxid=39947 gene=P0458E05.27(predicted) OS=Oryza sativa subsp. indica OX=39946 GN=OsI_05340 PE=4 SV=1	0.518	Down	0.0183208	OsI_05340	6.4	142.15	18	6	3	1	2	5	2	3	2	2	1	0	5	3	6	5	5	5	4	3	3	3	1	3	3	3	3	3	2	1	53036	46832	78246	76470	71623	44076	29941	28023	34199	1.032	0.911	1.523
B8AA55	Putative ubiquitin carboxyl-terminal hydrolase 7 species=Oryza sativa subsp. japonica taxid=39947 gene=P0665A11.32(predicted) OS=Oryza sativa subsp. indica OX=39946 GN=OsI_03906 PE=3 SV=1	0.657	Down	0.036637	OsI_03906	7.3	125.23	7	5	5	2	2	1	2	0	0	0	0	0	3	4	4	4	2	3	2	3	3	3	4	4	4	2	3	2	3	3	62998	55557	41706	36089	38949	32215	37670	35944	31784	1.52	1.341	1.007
B8AAK9	Histone-lysine N-methyltransferase species=Oryza rufipogon taxid=4529(predicted) OS=Oryza sativa subsp. indica OX=39946 GN=OsI_00916 PE=4 SV=1	0.661	Down	0.0025799	OsI_00916	23.2	87.458	57	12	10	7	7	7	7	6	8	6	5	4	10	11	9	12	10	12	11	10	9	9	9	9	10	10	10	10	9	9	628740	639640	752000	558740	555550	564750	454270	425390	456230	1.124	1.143	1.344
B8AAT9	V-type proton ATPase subunit OS=Oryza sativa subsp. indica OX=39946 GN=OsI_02618 PE=3 SV=1	0.601	Down	0.023081	OsI_02618	36.8	40.784	49	7	7	6	5	6	7	4	7	8	2	4	7	6	6	6	7	6	7	6	6	7	6	6	6	7	6	7	6	6	594260	520310	415750	385790	341750	406260	368070	274310	277060	1.492	1.307	1.044
B8AAY0	Tubulin beta chain OS=Oryza sativa subsp. indica OX=39946 GN=OsI_04129 PE=3 SV=1	0.375	Down	0.032816	OsI_04129	51.2	55.477	21	17	1	3	3	3	2	2	3	2	2	1	15	15	16	14	13	14	16	16	14	1	1	1	1	0	1	1	1	1	290210	189430	125360	118550	93428	73466	91207	52583	83308	2.337	1.526	1.01
B8ABC6	Non-green plastid inner envelope membrane protein species=Zea mays taxid=4577(predicted) OS=Oryza sativa subsp. indica OX=39946 GN=OsI_04240 PE=4 SV=1	0.61	Down	0.0100407	OsI_04240	16.8	35.523	27	4	4	5	2	4	1	2	5	2	3	3	4	4	3	2	4	4	4	4	4	4	4	3	2	4	4	4	4	4	524820	462320	382060	267000	313610	351800	304740	254030	276630	1.506	1.326	1.096
B8ABM9	"Internal alternative NAD(P)H-ubiquinone oxidoreductase A1, mitochondrial species=Zea mays taxid=4577 gene=NDA1_1(predicted) OS=Oryza sativa subsp. indica OX=39946 GN=OsI_04297 PE=4 SV=1"	0.5	Down	0.0122048	OsI_04297	13.7	54.371	19	5	4	4	3	2	2	2	4	1	0	1	5	4	5	5	3	4	2	4	2	4	3	4	4	2	3	1	3	1	111680	142440	101130	110560	85859	88146	74193	54461	48918	1.23	1.568	1.114
B8AC00	Cytochrome P450 species=Oryza sativa subsp. japonica taxid=39947 gene=Rice2(predicted) OS=Oryza sativa subsp. indica OX=39946 GN=OsI_02934 PE=3 SV=1	0.482	Down	0.00040475	OsI_02934	19.5	59.873	22	8	8	7	4	3	2	1	3	1	0	1	7	6	6	5	6	7	6	7	3	7	6	6	5	6	7	6	7	3	155590	149990	161630	119840	101930	133430	84416	67820	73063	1.337	1.288	1.388
B8AC70	"Putative envelope ADP,ATP carrier protein, chloroplastic species=Aegilops tauschii taxid=37682 gene=F775_07549(predicted) OS=Oryza sativa subsp. indica OX=39946 GN=OsI_01295 PE=3 SV=1"	0.639	Down	0.0129236	OsI_01295	16.8	35.671	28	4	4	4	3	3	2	2	2	3	5	4	4	4	4	4	3	2	3	3	3	4	4	4	4	3	2	3	3	3	175360	181310	189320	136820	159710	163170	139520	112040	97155	1.165	1.205	1.258
B8ACN1	Protein argonaute 4A species=Oryza sativa subsp. japonica taxid=39947 gene=AGO4A(predicted) OS=Oryza sativa subsp. indica OX=39946 GN=OsI_01366 PE=4 SV=1	0.522	Down	0.0035025	OsI_01366	27.6	96.73	64	13	13	11	7	7	12	7	5	7	5	3	13	11	13	12	10	12	11	10	8	13	11	13	12	10	12	11	10	8	386860	383060	354190	386120	382480	252230	235470	184960	166000	1.275	1.262	1.167
B8ACR6	Sphingosine-1-phosphate lyase species=Oryza sativa subsp. japonica taxid=39947 gene=SPL(predicted) OS=Oryza sativa subsp. indica OX=39946 GN=OsI_00010 PE=3 SV=1	0.632	Down	0.025118	OsI_00010	12.8	58.271	31	4	4	3	2	4	4	3	4	4	3	4	4	4	4	4	4	4	4	4	4	4	4	4	4	4	4	4	4	4	277430	234270	237950	192560	191250	214430	187740	163060	123330	1.37	1.157	1.175
B8ACZ8	ABC-2 type transporter family protein species=Zea mays taxid=4577 gene=ZEAMMB73_Zm00001d008512(predicted) OS=Oryza sativa subsp. indica OX=39946 GN=OsI_00178 PE=4 SV=1	0.665	Down	0.000183629	OsI_00178	26	73.368	49	12	12	9	7	6	9	5	3	4	3	3	12	12	9	11	11	8	9	9	8	12	12	9	11	11	8	9	9	8	535790	549300	583880	544270	498800	482650	360940	381930	367050	1.12	1.148	1.221
B8AD72	"Probable zinc metalloprotease EGY2, chloroplastic OS=Oryza sativa subsp. indica OX=39946 GN=EGY2 PE=3 SV=1"	0.555	Down	0.0100802	EGY2	3.5	58.666	17	1	1	2	2	2	2	1	2	2	2	2	1	1	1	1	1	1	1	1	1	1	1	1	1	1	1	1	1	1	281810	309840	405350	275430	250500	220730	180570	166190	206930	1.104	1.214	1.588
B8ADB5	Inner membrane protein ALBINO3 chloroplastic species=Zea mays taxid=4577 gene=ZEAMMB73_Zm00001d039852(predicted) OS=Oryza sativa subsp. indica OX=39946 GN=OsI_00422 PE=3 SV=1	0.573	Down	0.039543	OsI_00422	8.3	48.816	45	4	4	4	5	6	4	7	5	4	6	4	3	3	3	4	4	4	4	4	4	3	3	3	4	4	4	4	4	4	387220	398420	518540	313680	294900	283770	177030	312140	258480	1.184	1.218	1.585
B8AE50	Zinc ion binding species=Zea mays taxid=4577 gene=100272990(predicted) OS=Oryza sativa subsp. indica OX=39946 GN=OsI_09273 PE=4 SV=1	0.613	Down	0.00077837	OsI_09273	26	72.441	47	10	4	7	9	7	5	6	5	2	5	1	10	10	9	9	9	10	8	9	6	4	4	3	3	3	4	3	3	2	481880	529970	509240	362560	305880	314870	283570	329740	318960	1.262	1.388	1.334
B8AEB5	ATATH13 species=Zea mays taxid=4577(predicted) OS=Oryza sativa subsp. indica OX=39946 GN=OsI_07774 PE=4 SV=1	0.607	Down	0.00029704	OsI_07774	18.1	86.178	59	8	8	7	9	7	9	4	5	7	6	5	7	7	7	7	6	6	6	6	5	7	7	7	7	6	6	6	6	5	287080	296270	309820	248540	241150	194590	185140	189080	168120	1.219	1.258	1.315
B8AEH9	Endoribonuclease L-PSP family protein-like species=Oryza sativa subsp. japonica taxid=39947 gene=OJ1116_E04.5(predicted) OS=Oryza sativa subsp. indica OX=39946 GN=OsI_09385 PE=4 SV=1	0.561	Down	0.0043196	OsI_09385	7.7	110.81	21	5	4	5	2	3	3	4	3	0	1	0	5	4	4	5	5	5	5	3	3	4	3	4	4	4	4	4	3	3	77338	56032	65094	74243	65729	61222	35517	39327	36414	1.362	0.987	1.147
B8AEM6	Protein NRT1/ PTR FAMILY 6.4 species=Zea mays taxid=4577 gene=Zm00014a_017647(predicted) OS=Oryza sativa subsp. indica OX=39946 GN=OsI_07814 PE=4 SV=1	0.503	Down	0.0101622	OsI_07814	8.6	77.436	18	4	4	3	2	3	3	1	4	1	0	1	4	4	4	4	4	4	3	3	3	4	4	4	4	4	4	3	3	3	173970	128280	167430	162270	140720	153560	97957	70649	67614	1.347	0.993	1.296
B8AET5	Alcohol dehydrogenase class-3 species=Dichanthelium oligosanthes taxid=888268 gene=BAE44_0009320(predicted) OS=Oryza sativa subsp. indica OX=39946 GN=OsI_09424 PE=4 SV=1	0.657	Down	0.0115028	OsI_09424	24	32.884	47	5	5	5	3	6	5	7	5	6	6	4	4	4	4	4	4	4	4	3	4	4	4	4	4	4	4	4	3	4	894510	963470	981240	665290	674460	704620	514780	696860	654680	1.193	1.285	1.308
B8AFI9	Callose synthase 3-like species=Panicum miliaceum taxid=4540 gene=C2845_PM12G31900(predicted) OS=Oryza sativa subsp. indica OX=39946 GN=OsI_09576 PE=4 SV=1	0.509	Down	0.026062	OsI_09576	3.1	175.05	10	3	3	2	1	3	2	2	0	0	0	0	2	3	3	2	2	1	3	2	3	2	3	3	2	2	1	3	2	3	37970	21888	32445	41519	30072	0	18155	15880	12967	1.44	0.83	1.231
B8AFJ1	N-acetylglucosaminyltransferase I-like protein species=Oryza sativa subsp. japonica taxid=39947 gene=Os02g0832800(predicted) OS=Oryza sativa subsp. indica OX=39946 GN=OsI_09579 PE=4 SV=1	0.606	Down	0.0078578	OsI_09579	25.9	38.996	18	5	5	5	3	2	2	3	1	1	0	1	5	5	4	4	4	3	4	2	5	5	5	4	4	4	3	4	2	5	109560	102060	92408	94561	98864	83490	71510	60458	52393	1.288	1.2	1.087
B8AFK0	Sucrose synthase species=Oryza glaberrima taxid=4538(predicted) OS=Oryza sativa subsp. indica OX=39946 GN=OsI_09562 PE=4 SV=1	0.429	Down	0.021879	OsI_09562	29.7	37.927	26	6	6	4	5	3	2	2	4	2	2	2	4	5	5	2	3	6	4	4	3	4	5	5	2	3	6	4	4	3	242790	216190	167370	136740	142020	105020	122200	88222	58160	1.709	1.522	1.178
B8AFQ7	Phenylalanine ammonia-lyase OS=Oryza sativa subsp. indica OX=39946 GN=OsI_08144 PE=3 SV=1	0.485	Down	0.0037803	OsI_08144	32.2	78.347	68	18	8	11	12	10	7	5	10	5	4	4	18	18	15	15	17	17	16	14	14	8	8	6	6	7	7	7	6	6	1111600	846240	822760	639720	581080	652470	491680	389170	466580	1.667	1.269	1.234
B8AGB0	Guanylate-binding protein 3-like species=Panicum miliaceum taxid=4540 gene=C2845_PM11G15840(predicted) OS=Oryza sativa subsp. indica OX=39946 GN=OsI_06894 PE=4 SV=1	0.521	Down	0.00151859	OsI_06894	13.9	123.68	44	12	11	8	8	6	5	4	3	3	3	4	12	11	10	11	8	9	10	10	10	11	10	9	10	7	8	9	9	9	272560	289500	261400	188230	194140	169990	163280	141840	123740	1.359	1.444	1.304
B8AGC9	Putative UDP-glucose:glycoprotein glucosyltransferase species=Oryza sativa subsp. japonica taxid=39947 gene=P0461B08.3(predicted) OS=Oryza sativa subsp. indica OX=39946 GN=OsI_08377 PE=4 SV=1	0.532	Down	0.00121626	OsI_08377	17.8	189.06	102	19	19	12	11	11	15	15	10	14	5	9	18	18	17	17	18	17	18	13	18	18	18	17	17	18	17	18	13	18	680150	654450	652430	682340	608860	524630	407420	316610	334120	1.259	1.212	1.208
B8AGF0	Protein argonaute 1A species=Oryza sativa subsp. japonica taxid=39947 gene=AGO1A(predicted) OS=Oryza sativa subsp. indica OX=39946 GN=OsI_08429 PE=3 SV=1	0.335	Down	0.0099787	OsI_08429	8.4	118.66	20	5	2	5	3	3	2	3	3	1	0	0	5	5	4	4	4	4	3	2	2	2	2	2	1	1	1	1	1	1	105820	99694	87892	82588	83147	76000	44052	34873	19495	1.503	1.416	1.249
B8AGP7	CAAX prenyl protease species=Oryza sativa subsp. indica taxid=39946 gene=OsI_08473(predicted) OS=Oryza sativa subsp. indica OX=39946 GN=OsI_08473 PE=3 SV=1	0.662	Down	0.029479	OsI_08473	12.2	48.453	15	4	4	3	1	2	2	0	5	2	0	0	4	4	4	4	3	4	4	2	2	4	4	4	4	3	4	4	2	2	119350	83794	87460	71570	61753	92317	59444	69845	63238	1.516	1.064	1.111
B8AGY7	Protein LOW PSII ACCUMULATION 2 chloroplastic species=Zea mays taxid=4577 gene=100278883(predicted) OS=Oryza sativa subsp. indica OX=39946 GN=OsI_05668 PE=4 SV=1	0.482	Down	0.0039563	OsI_05668	10.1	26.494	16	2	2	2	2	2	1	1	2	3	1	2	2	2	2	2	2	2	2	2	2	2	2	2	2	2	2	2	2	2	203660	197170	233830	128120	133940	121910	83211	122770	99809	1.384	1.34	1.589
B8AGZ5	Small nuclear ribonucleoprotein E OS=Oryza sativa subsp. indica OX=39946 GN=OsI_05681 PE=3 SV=1	0.634	Down	0.0197767	OsI_05681	36.4	10.342	12	3	2	1	2	1	1	2	2	1	1	1	3	3	3	3	3	2	3	3	3	2	2	2	2	2	2	2	2	2	262590	268250	229690	262580	327570	235390	191250	128810	162010	1.143	1.167	1
B8AHE6	Terpene cyclase/mutase family member OS=Oryza sativa subsp. indica OX=39946 GN=OsI_05794 PE=3 SV=1	0.639	Down	0.00153542	OsI_05794	13.3	86.425	29	6	6	3	2	4	3	2	4	5	2	4	4	6	4	5	4	5	6	5	5	4	6	4	5	4	5	6	5	5	252810	223130	219640	199830	176910	211990	159070	145100	140370	1.316	1.162	1.143
B8AI21	ADP-ribosylation factor-like protein 8A species=Zea mays taxid=4577(predicted) OS=Oryza sativa subsp. indica OX=39946 GN=OsI_08819 PE=3 SV=1	0.66	Down	0.033003	OsI_08819	31	20.62	24	4	4	3	3	2	3	3	3	3	2	2	4	4	4	3	3	3	4	3	3	4	4	4	3	3	3	4	3	3	369500	320600	318770	305060	341370	314080	280640	195010	190350	1.262	1.095	1.089
B8AIF8	As(III) methyltransferase species=Oryza sativa subsp. japonica taxid=39947 gene=ArsM3(predicted) OS=Oryza sativa subsp. indica OX=39946 GN=OsI_08913 PE=4 SV=1	0.451	Down	0.021016	OsI_08913	20.8	31.485	13	3	3	1	2	2	1	1	3	2	1	0	2	3	2	3	3	3	2	3	3	2	3	2	3	3	3	2	3	3	104320	77603	56359	56569	24930	50617	39005	28321	40246	1.964	1.461	1.061
B8AIH4	Cullin-associated NEDD8-dissociated protein 1 species=Zea mays taxid=4577 gene=100383873(predicted) OS=Oryza sativa subsp. indica OX=39946 GN=OsI_06001 PE=4 SV=1	0.56	Down	0.0036206	OsI_06001	20.2	134.27	74	16	16	10	10	9	12	10	6	3	6	8	13	13	15	15	14	12	9	11	10	13	13	15	15	14	12	9	11	10	510840	473180	499090	574210	475650	311920	240630	261960	328940	1.251	1.158	1.222
B8AIS2	Beta-D-xylosidase species=Hordeum vulgare taxid=4513(predicted) OS=Oryza sativa subsp. indica OX=39946 GN=OsI_08964 PE=4 SV=1	0.617	Down	0.0058784	OsI_08964	9.9	83.827	36	5	5	4	4	5	4	4	3	3	5	4	5	5	5	5	5	5	5	5	5	5	5	5	5	5	5	5	5	5	147480	149430	188020	139900	147580	114020	91579	104810	102780	1.12	1.134	1.427
B8AJA4	"cDNA, clone: J065218M03, full insert sequence species=Oryza sativa subsp. japonica taxid=39947(predicted) OS=Oryza sativa subsp. indica OX=39946 GN=OsI_06138 PE=4 SV=1"	0.143	Down	0.00063871	OsI_06138	12.6	41.858	11	3	3	3	3	2	1	0	2	0	0	0	3	3	3	3	2	2	2	2	2	3	3	3	3	2	2	2	2	2	152040	120230	127040	41934	30443	75024	25109	18893	12960	2.267	1.792	1.894
B8AJB1	Lipoxygenase OS=Oryza sativa subsp. indica OX=39946 GN=OsI_06220 PE=3 SV=1	0.31	Down	0.0007835	OsI_06220	30.2	99.816	117	19	19	20	20	17	13	11	10	6	9	11	18	19	17	15	17	13	15	15	15	18	19	17	15	17	13	15	15	15	1575000	1723400	1933400	762410	800550	697610	427460	623900	571140	1.555	1.702	1.909
B8AJF2	Pyrophosphate-energized membrane proton pump 3-like species=Panicum miliaceum taxid=4540 gene=C2845_PM05G22730(predicted) OS=Oryza sativa subsp. indica OX=39946 GN=OsI_07556 PE=3 SV=1	0.588	Down	0.0054413	OsI_07556	10.1	84.666	14	5	4	3	2	1	1	2	1	2	1	1	5	5	4	4	4	4	4	3	3	4	4	3	3	3	3	3	2	2	111840	94418	86969	70233	79211	73466	63262	58046	51020	1.462	1.234	1.137
B8AJK4	"Nup133 nucleoporin family protein, expressed species=Oryza sativa subsp. japonica taxid=39947 gene=LOC_Os03g12450(predicted) OS=Oryza sativa subsp. indica OX=39946 GN=OsI_10588 PE=4 SV=1"	0.472	Down	0.0031633	OsI_10588	16.7	144.39	33	12	12	6	5	5	7	5	2	2	1	0	10	9	9	12	10	7	7	4	5	10	9	9	12	10	7	7	4	5	145900	139010	166650	162280	125980	97862	86304	66611	60341	1.249	1.19	1.427
B8AK07	Expressed protein species=Oryza sativa subsp. japonica taxid=39947 gene=LOC_Os03g14040(predicted) OS=Oryza sativa subsp. indica OX=39946 GN=OsI_10721 PE=4 SV=1	0.599	Down	0.0123789	OsI_10721	15.1	13.456	18	2	2	2	2	2	2	2	2	2	2	2	2	2	2	2	2	2	2	2	2	2	2	2	2	2	2	2	2	2	433300	498080	513390	349070	339450	356700	235240	342500	288540	1.162	1.336	1.377
B8AK86	ABC transporter B family member 25 species=Oryza sativa subsp. japonica taxid=39947 gene=ABCB25(predicted) OS=Oryza sativa subsp. indica OX=39946 GN=OsI_13554 PE=4 SV=1	0.612	Down	0.000139528	OsI_13554	14	69.199	27	5	5	3	4	3	4	4	2	3	2	2	5	4	4	4	5	4	4	4	4	5	4	4	4	5	4	4	4	4	118580	120680	127120	130070	122490	114030	75758	77699	70882	1.115	1.135	1.195
B8AKA4	Chorismate synthase species=Oryza meridionalis taxid=40149(predicted) OS=Oryza sativa subsp. indica OX=39946 GN=OsI_10796 PE=4 SV=1	0.622	Down	0.00133718	OsI_10796	25.4	127.3	89	19	15	10	9	12	15	10	11	10	5	7	17	18	18	19	19	19	18	15	16	14	14	15	15	15	15	15	12	14	1206900	1252200	1163900	1127600	1047800	1098200	824150	748990	678700	1.187	1.232	1.145
B8AKR4	Histone deacetylase OS=Oryza sativa subsp. indica OX=39946 GN=OsI_10942 PE=4 SV=1	0.592	Down	0.039718	OsI_10942	19	109.06	40	9	9	7	4	7	4	4	5	3	3	3	7	7	8	6	4	7	7	6	5	7	7	8	6	4	7	7	6	5	498770	554980	465260	361780	335190	412620	396360	214630	287860	1.273	1.416	1.187
B8AL82	Paladin species=Panicum miliaceum taxid=4540 gene=C2845_PM02G08300(predicted) OS=Oryza sativa subsp. indica OX=39946 GN=OsI_12405 PE=4 SV=1	0.598	Down	0.037021	OsI_12405	12.9	142.36	29	10	10	9	5	2	4	4	2	0	0	3	10	8	8	10	9	8	8	6	8	10	8	8	10	9	8	8	6	8	245080	246840	241270	325280	274120	149580	165450	118000	155270	1.148	1.157	1.13
B8AL89	Probable aldehyde oxidase 3 species=Oryza sativa subsp. japonica taxid=39947 gene=Os03g0790700(predicted) OS=Oryza sativa subsp. indica OX=39946 GN=OsI_13843 PE=4 SV=1	0.593	Down	0.0059595	OsI_13843	18.2	144.77	13	17	0	4	2	1	1	1	1	1	1	1	13	15	16	13	15	16	15	14	12	0	0	0	0	0	0	0	0	0	74420	88032	66440	61068	50551	66863	49644	44600	41378	1.233	1.459	1.101
B8ALF8	THO complex subunit 1 species=Triticum aestivum taxid=4565(predicted) OS=Oryza sativa subsp. indica OX=39946 GN=OsI_09688 PE=4 SV=1	0.514	Down	0.0040603	OsI_09688	14.3	71.523	21	5	5	3	2	2	5	3	1	3	1	1	4	5	5	5	5	4	5	3	4	4	5	5	5	5	4	5	3	4	110720	132150	130600	136510	114610	109970	70154	69745	52052	1.076	1.284	1.269
B8ALG2	Folylpolyglutamate synthase OS=Oryza sativa subsp. indica OX=39946 GN=OsI_09694 PE=3 SV=1	0.53	Down	0.0076838	OsI_09694	14.4	57.339	19	4	4	4	3	3	4	0	2	1	1	1	3	3	3	4	3	4	2	2	4	3	3	3	4	3	4	2	2	4	102510	110610	95371	70282	65588	81040	57369	63737	42230	1.34	1.445	1.246
B8ALH0	AP-2 complex subunit alpha species=Oryza barthii taxid=65489(predicted) OS=Oryza sativa subsp. indica OX=39946 GN=OsI_09703 PE=4 SV=1	0.657	Down	0.026283	OsI_09703	21.5	92.849	67	13	13	11	8	9	6	9	8	7	4	5	13	12	12	11	12	12	12	10	11	13	12	12	11	12	12	12	10	11	512670	472240	400220	437820	404110	446800	365910	265800	277450	1.288	1.186	1.005
B8ALR6	vesicle-associated membrane protein 721-like species=Nicotiana tabacum taxid=4097 gene=LOC107760110(predicted) OS=Oryza sativa subsp. indica OX=39946 GN=OsI_13946 PE=3 SV=1	0.627	Down	0.0045975	OsI_13946	18.2	24.74	28	4	4	2	3	3	4	5	3	3	3	2	3	3	3	4	4	4	4	4	3	3	3	3	4	4	4	4	4	3	204630	205850	190560	198830	171570	182410	138960	130830	107190	1.203	1.21	1.12
B8ALS7	"Acyl-activating enzyme 18, putative, expressed species=Oryza sativa subsp. japonica taxid=39947 gene=LOC_Os03g59080(predicted) OS=Oryza sativa subsp. indica OX=39946 GN=OsI_13972 PE=4 SV=1"	0.644	Down	0.0002247	OsI_13972	12.9	79.512	28	5	4	4	4	2	4	4	4	2	2	2	5	5	5	5	5	5	5	4	3	4	4	4	4	4	4	4	3	3	115100	122020	118540	130170	129690	122910	71686	78456	78803	1.071	1.135	1.103
B8ALW5	Putative callose synthase species=Oryza sativa subsp. japonica taxid=39947 gene=OJ1263H11.9(predicted) OS=Oryza sativa subsp. indica OX=39946 GN=OsI_09759 PE=4 SV=1	0.654	Down	0.026017	OsI_09759	10.5	181.61	35	10	9	7	5	4	4	4	4	4	1	2	8	8	8	8	9	6	8	6	5	7	7	7	7	8	5	7	5	4	218770	197580	204020	190410	192160	151280	170320	119560	115790	1.262	1.14	1.177
B8AM08	"Mitochondrial carrier protein, expressed species=Oryza sativa subsp. japonica taxid=39947 gene=LOC_Os03g18550(predicted) OS=Oryza sativa subsp. indica OX=39946 GN=OsI_11154 PE=3 SV=1"	0.353	Down	0.000162666	OsI_11154	31.7	34.948	22	5	5	3	5	5	1	2	4	1	1	0	5	5	5	5	4	5	4	3	4	5	5	5	5	4	5	4	3	4	184240	158190	198600	90975	104070	108160	62251	68140	60511	1.602	1.375	1.727
B8AM17	H0107B07.4 protein species=Oryza sativa taxid=4530 gene=H0107B07.4(predicted) OS=Oryza sativa subsp. indica OX=39946 GN=OsI_11171 PE=4 SV=1	0.483	Down	0.021843	OsI_11171	44.7	55.759	72	14	13	13	8	9	7	8	9	7	3	8	11	13	12	10	10	12	11	7	9	11	13	12	10	10	11	11	7	9	1099200	1116300	1110100	610810	612250	780620	651180	509220	445430	1.426	1.449	1.441
B8AM29	Pyruvate decarboxylase 2 species=Oryza sativa subsp. indica taxid=39946 gene=PDC2(predicted) OS=Oryza sativa subsp. indica OX=39946 GN=OsI_11123 PE=3 SV=1	0.655	Down	0.0046639	OsI_11123	42.6	64.846	160	16	14	21	20	20	18	19	19	17	15	11	16	16	16	16	16	16	15	16	13	14	14	14	14	14	14	13	14	11	1925700	1843800	1680500	1475900	1454000	1581200	1343500	1104600	1122800	1.281	1.226	1.118
B8AMY3	"Pre-mRNA splicing factor ATP-dependent RNA helicase, putative, expressed species=Oryza sativa subsp. japonica taxid=39947 gene=LOC_Os03g19960(predicted) OS=Oryza sativa subsp. indica OX=39946 GN=OsI_11295 PE=4 SV=1"	0.552	Down	0.0166248	OsI_11295	12.7	88.8	28	7	7	4	4	4	3	2	3	5	1	2	5	4	6	5	4	5	6	3	6	5	4	6	5	4	5	6	3	6	192380	190630	193610	180670	165440	162180	120950	105310	92341	1.234	1.222	1.242
B8AN83	PTI1-like tyrosine-protein kinase 3 species=Zea mays taxid=4577 gene=100273536(predicted) OS=Oryza sativa subsp. indica OX=39946 GN=OsI_14289 PE=3 SV=1	0.606	Down	0.038737	OsI_14289	45.1	40.775	46	10	8	5	7	6	6	4	6	4	5	3	10	10	8	9	10	8	9	6	7	8	8	7	7	8	7	7	5	6	475320	478070	299210	306990	367540	367650	262970	257670	238820	1.401	1.409	0.882
B8AN87	Putative acyl-activating enzyme 16 chloroplastic species=Zea mays taxid=4577 gene=103644323(predicted) OS=Oryza sativa subsp. indica OX=39946 GN=OsI_14303 PE=4 SV=1	0.596	Down	0.0102208	OsI_14303	14.4	75.454	29	6	6	3	3	3	4	4	4	4	1	3	5	4	5	5	4	5	5	5	5	5	4	5	5	4	5	5	5	5	170570	194980	238330	172530	125610	171600	128060	107210	124530	1.071	1.224	1.496
B8ANB3	(RAP Annotation release2) Galactose-binding like domain containing protein species=Oryza sativa subsp. japonica taxid=39947 gene=LOC_Os03g05320(predicted) OS=Oryza sativa subsp. indica OX=39946 GN=OsI_10013 PE=4 SV=1	0.515	Down	0.0199187	OsI_10013	37.4	25.466	22	6	6	4	3	1	3	1	2	3	3	2	6	6	6	4	5	4	6	6	5	6	6	6	4	5	4	6	6	5	561830	498280	324310	236330	275170	283280	240430	249810	222670	1.748	1.551	1.009
B8ANS3	Expressed protein species=Oryza sativa subsp. japonica taxid=39947 gene=LOC_Os03g64020(predicted) OS=Oryza sativa subsp. indica OX=39946 GN=OsI_14406 PE=4 SV=1	0.611	Down	0.0030776	OsI_14406	33.5	35.748	89	7	7	8	9	11	11	10	9	10	9	12	7	7	6	7	6	6	7	6	7	7	7	6	7	6	6	7	6	7	2467700	2895900	2947000	1870900	1802100	2098600	1655900	1863300	1557400	1.159	1.36	1.384
B8ANT1	Protein EXPORTIN 1A species=Zea mays taxid=4577 gene=100384227(predicted) OS=Oryza sativa subsp. indica OX=39946 GN=OsI_14413 PE=4 SV=1	0.622	Down	0.0034367	OsI_14413	40.3	33.448	49	9	9	5	6	6	5	7	5	5	5	5	7	8	8	8	8	8	8	8	7	7	8	8	8	8	8	8	8	7	366760	348020	318690	314900	305970	277470	240270	210340	192050	1.282	1.217	1.114
B8ANT2	"Retrotransposon protein, putative, Ty1-copia subclass species=Oryza sativa subsp. japonica taxid=39947 gene=LOC_Os03g64080(predicted) OS=Oryza sativa subsp. indica OX=39946 GN=OsI_14416 PE=4 SV=1"	0.502	Down	0.0076374	OsI_14416	25.1	80.056	56	10	10	7	7	8	7	7	7	5	4	4	9	9	8	10	9	7	9	7	7	9	9	8	10	9	7	9	7	7	414050	408630	375070	338990	324220	336700	258560	165610	176670	1.332	1.314	1.206
B8ANY8	Receptor-like protein kinase FERONIA species=Aegilops tauschii taxid=37682 gene=F775_18322(predicted) OS=Oryza sativa subsp. indica OX=39946 GN=OsI_11431 PE=4 SV=1	0.614	Down	0.00189716	OsI_11431	10.4	96.29	23	6	6	2	3	3	3	4	2	2	1	3	5	5	5	5	5	5	4	5	5	5	5	5	5	5	5	4	5	5	196540	198400	162550	197440	189800	165310	117130	113440	111800	1.218	1.229	1.007
B8AP54	Ras-related protein RHA1 species=Aegilops tauschii taxid=37682 gene=F775_27277(predicted) OS=Oryza sativa subsp. indica OX=39946 GN=OsI_12913 PE=4 SV=1	0.653	Down	0.010482	OsI_12913	52.9	7.7847	16	2	2	2	2	2	2	2	2	2	0	2	2	2	2	2	2	2	2	2	2	2	2	2	2	2	2	2	2	2	52875	41571	40873	34745	36094	33569	29094	31709	27604	1.45	1.14	1.121
B8APG0	Nuclear pore protein OS=Oryza sativa subsp. indica OX=39946 GN=OsI_11561 PE=3 SV=1	0.644	Down	0.0105634	OsI_11561	20.1	96.536	84	11	11	9	12	10	11	9	10	8	9	6	11	11	11	11	10	11	11	10	9	11	11	11	11	10	11	11	10	9	485150	467290	444920	415740	381710	418710	343610	308010	247750	1.243	1.197	1.14
B8API6	"Associated with HOX family protein, expressed species=Oryza sativa subsp. japonica taxid=39947 gene=LOC_Os03g47740(predicted) OS=Oryza sativa subsp. indica OX=39946 GN=OsI_13031 PE=4 SV=1"	0.357	Down	0.00050344	OsI_13031	13.2	74.455	19	6	3	5	5	3	2	1	2	0	0	1	6	6	6	5	3	6	5	3	3	3	3	3	2	1	3	2	0	0	78244	64129	68075	31947	22868	28615	29277	22930	22935	1.908	1.564	1.66
B8APS7	U4/U6 small nuclear ribonucleoprotein PRP4-like protein species=Zea mays taxid=4577 gene=LIS_2(predicted) OS=Oryza sativa subsp. indica OX=39946 GN=OsI_11600 PE=4 SV=1	0.534	Down	0.0027157	OsI_11600	16.6	48.422	19	4	4	4	3	2	2	1	4	1	1	1	4	4	3	4	4	4	4	2	3	4	4	3	4	4	4	4	2	3	158640	139600	121400	129510	81427	105030	82766	72184	69253	1.488	1.309	1.138
B8AQ37	Expressed protein species=Oryza sativa subsp. japonica taxid=39947 gene=LOC_Os03g10180(predicted) OS=Oryza sativa subsp. indica OX=39946 GN=OsI_10394 PE=4 SV=1	0.573	Down	0.004763	OsI_10394	6.1	66.472	12	2	2	2	2	1	2	1	1	1	2	0	2	2	2	2	2	2	2	2	2	2	2	2	2	2	2	2	2	2	106240	119710	102510	85105	67614	60537	62343	53453	72329	1.31	1.476	1.264
B8AQB7	"Chloroplast outer membrane translocon subunit, putative, expressed species=Oryza sativa subsp. japonica taxid=39947 gene=LOC_Os03g50010(predicted) OS=Oryza sativa subsp. indica OX=39946 GN=OsI_13214 PE=4 SV=1"	0.491	Down	0.043403	OsI_13214	27.8	63.307	24	10	10	3	4	3	4	3	3	2	1	1	9	8	7	8	5	6	7	6	5	9	8	7	8	5	6	7	6	5	147480	146110	136320	127020	117120	117130	84202	50563	76328	1.324	1.312	1.224
B8AQC6	"Phosphatidylinositol 3-and 4-kinase, putative species=Oryza sativa subsp. japonica taxid=39947(predicted) OS=Oryza sativa subsp. indica OX=39946 GN=OsI_13242 PE=3 SV=1"	0.459	Down	0.0120813	OsI_13242	7.2	247.82	30	9	9	5	5	3	4	4	4	2	0	3	7	7	7	9	8	6	6	5	5	7	7	7	9	8	6	6	5	5	500170	456110	396230	381530	374800	363990	278680	185850	156210	1.455	1.327	1.153
B8AQN8	Expressed protein species=Oryza sativa subsp. japonica taxid=39947 gene=LOC_Os03g50740(predicted) OS=Oryza sativa subsp. indica OX=39946 GN=OsI_13290 PE=4 SV=1	0.476	Down	0.035664	OsI_13290	7	110.34	14	4	4	3	3	1	2	2	2	0	1	0	3	4	3	3	4	4	3	3	2	3	4	3	3	4	4	3	3	2	88179	86752	59649	69104	48022	48828	33779	52545	25292	1.55	1.524	1.048
B8AR45	RING-type E3 ubiquitin ligase species=Oryza sativa subsp. japonica taxid=39947 gene=HOS1(predicted) OS=Oryza sativa subsp. indica OX=39946 GN=OsI_13432 PE=4 SV=1	0.401	Down	0.00136075	OsI_13432	12.4	89.642	27	6	6	5	5	4	5	3	5	0	0	0	6	6	5	6	5	5	6	3	4	6	6	5	6	5	5	6	3	4	153050	132510	152450	147210	123830	126070	54452	71247	50071	1.363	1.18	1.357
B8AR85	Sucrose synthase OS=Oryza sativa subsp. indica OX=39946 GN=OsI_15088 PE=3 SV=1	0.415	Down	0.0111971	OsI_15088	24.8	97.767	69	15	14	13	12	7	9	6	6	6	5	5	15	14	14	13	13	13	12	11	12	14	13	13	13	13	12	11	10	11	1701000	1482000	1259300	956900	932850	771440	847940	534580	458690	1.712	1.491	1.267
B8ARB3	Trafficking protein particle complex II-specific subunit 120 homolog species=Oryza sativa subsp. japonica taxid=39947 gene=TRS120(predicted) OS=Oryza sativa subsp. indica OX=39946 GN=OsI_16530 PE=4 SV=1	0.625	Down	0.0106646	OsI_16530	5	127.59	6	4	4	0	2	1	1	0	1	0	0	1	3	3	4	4	4	3	3	2	3	3	3	4	4	4	3	3	2	3	88139	115360	90384	115180	78545	87122	54887	66522	62500	1.046	1.369	1.072
B8ARI0	Probable allantoinase species=Oryza sativa subsp. japonica taxid=39947 gene=ALN(predicted) OS=Oryza sativa subsp. indica OX=39946 GN=OsI_17948 PE=4 SV=1	0.315	Down	0.041979	OsI_17948	35.1	54.784	34	8	8	8	7	6	3	3	4	3	0	0	8	8	6	7	7	8	6	5	3	8	8	6	7	7	8	6	5	3	320220	378980	271090	174170	175380	234350	174930	92470	38591	1.549	1.834	1.312
B8ARM5	Probable cleavage and polyadenylation specificity factor subunit 1 species=Oryza sativa subsp. japonica taxid=39947 gene=Os04g0252200(predicted) OS=Oryza sativa subsp. indica OX=39946 GN=OsI_15095 PE=4 SV=1	0.388	Down	0.0044985	OsI_15095	7.3	165.27	20	6	6	4	3	3	4	3	1	1	1	0	5	5	4	6	4	5	3	3	4	5	5	4	6	4	5	3	3	4	121960	112050	111420	104540	97146	58101	53545	49191	31339	1.485	1.364	1.356
B8ARR1	OSIGBa0157A06.4 protein species=Oryza sativa taxid=4530 gene=OSIGBa0157A06.4(predicted) OS=Oryza sativa subsp. indica OX=39946 GN=OsI_16566 PE=4 SV=1	0.62	Down	0.0158376	OsI_16566	14.4	87.417	17	4	4	1	3	3	2	1	2	1	2	2	3	4	4	4	3	3	3	4	3	3	4	4	4	3	3	3	4	3	206340	235350	252720	138810	94162	171540	116190	149100	165560	1.214	1.385	1.487
B8ARS9	Probable serine/threonine-protein kinase BSK3 species=Oryza sativa subsp. japonica taxid=39947 gene=BSK3(predicted) OS=Oryza sativa subsp. indica OX=39946 GN=OsI_17982 PE=4 SV=1	0.611	Down	0.022184	OsI_17982	24.5	54.23	49	8	8	6	6	7	7	6	4	5	5	3	6	7	7	8	7	7	6	7	6	6	7	7	8	7	7	6	7	6	362560	343600	311880	333250	275270	324630	261430	194960	165740	1.268	1.202	1.091
B8ART3	Exocyst subunit Exo70 family protein OS=Oryza sativa subsp. indica OX=39946 GN=OsI_17996 PE=3 SV=1	0.625	Down	0.042442	OsI_17996	17.5	71.549	29	6	6	4	4	4	4	3	5	2	1	2	5	6	5	5	6	5	4	4	3	5	6	5	5	6	5	4	4	3	114430	106650	90075	100730	96326	95658	85363	52942	56186	1.29	1.202	1.015
B8AS28	OSIGBa0145G11.5 protein species=Oryza sativa taxid=4530 gene=OSIGBa0145G11.5(predicted) OS=Oryza sativa subsp. indica OX=39946 GN=OsI_16670 PE=4 SV=1	0.632	Down	0.00110072	OsI_16670	10.4	94.953	21	5	5	3	3	2	2	2	2	2	2	3	5	5	5	4	5	4	4	4	5	5	5	5	4	5	4	4	4	5	310150	299730	299420	308810	283540	285380	211350	187640	175810	1.182	1.142	1.141
B8ASD4	B1011H02.4 protein species=Oryza sativa taxid=4530 gene=B1011H02.4(predicted) OS=Oryza sativa subsp. indica OX=39946 GN=OsI_16749 PE=4 SV=1	0.606	Down	0.022997	OsI_16749	10.9	83.651	17	4	4	4	3	2	3	1	1	2	1	0	4	4	3	4	4	4	3	3	3	4	4	3	4	4	4	3	3	3	96293	90542	73221	66576	70110	56440	64179	49955	43338	1.419	1.334	1.079
B8ATS0	H0321H01.10 protein species=Oryza sativa taxid=4530 gene=RBE4(predicted) OS=Oryza sativa subsp. indica OX=39946 GN=OsI_15790 PE=4 SV=1	0.553	Down	0.0126189	OsI_15790	40.8	109.4	198	27	26	23	27	27	32	20	24	22	10	13	25	26	24	26	25	25	26	22	23	24	25	23	25	24	24	25	21	22	3441000	3753500	4383400	4044900	3553300	3334500	2677300	1855300	1868900	1.071	1.168	1.365
B8AUF1	H0815C01.7 protein species=Oryza sativa taxid=4530 gene=H0815C01.7(predicted) OS=Oryza sativa subsp. indica OX=39946 GN=OsI_16110 PE=4 SV=1	0.617	Down	0.020839	OsI_16110	35.6	31.01	23	7	7	3	4	2	4	1	3	3	1	2	5	5	6	6	2	5	4	4	3	5	5	6	6	2	5	4	4	3	133520	129480	130300	117310	91534	127130	92165	72510	78071	1.236	1.199	1.206
B8AUJ2	Soluble starch synthase III-1 species=Oryza sativa subsp. japonica taxid=39947 gene=SSIII-1(predicted) OS=Oryza sativa subsp. indica OX=39946 GN=OsI_17490 PE=3 SV=1	0.641	Down	0.0039637	OsI_17490	22.5	129.64	115	19	19	15	15	16	14	9	14	15	7	10	19	19	19	18	18	18	16	13	14	19	19	19	18	18	18	16	13	14	1068300	1073100	1306700	981120	933110	790380	781580	731550	697570	1.15	1.155	1.406
B8AUX7	H0820C10.3 protein species=Oryza sativa taxid=4530 gene=H0820C10.3(predicted) OS=Oryza sativa subsp. indica OX=39946 GN=OsI_14737 PE=4 SV=1	0.55	Down	0.0045017	OsI_14737	24.9	101.79	71	15	15	10	10	10	9	9	10	5	5	3	14	13	15	14	14	15	13	9	10	14	13	15	14	14	15	13	9	10	652560	610090	640700	584740	593950	502700	420570	329950	295740	1.268	1.186	1.245
B8AV74	OSJNBb0079B02.1 protein species=Oryza sativa subsp. japonica taxid=39947 gene=Os04g0640500(predicted) OS=Oryza sativa subsp. indica OX=39946 GN=OsI_17613 PE=4 SV=1	0.664	Down	0.0060803	OsI_17613	12.5	80.602	25	5	5	3	3	6	2	2	2	3	3	1	3	4	5	5	4	5	4	4	4	3	4	5	5	4	5	4	4	4	246710	260790	306250	191480	184470	214980	174830	194890	170810	1.141	1.207	1.417
B8AV88	Protein TSS species=Panicum miliaceum taxid=4540 gene=C2845_PM15G23290(predicted) OS=Oryza sativa subsp. indica OX=39946 GN=OsI_17662 PE=4 SV=1	0.081	Down	0.000138068	OsI_17662	22.7	189.34	46	23	21	13	14	11	2	2	2	1	0	1	20	19	22	11	15	12	10	9	6	18	18	20	10	13	10	8	7	5	438060	498330	511280	133390	137690	50706	43463	46988	27184	2.089	2.377	2.438
B8AVF0	Beta-glucosidase 12 OS=Oryza sativa subsp. indica OX=39946 GN=BGLU12 PE=3 SV=1	0.513	Down	0.0054848	BGLU12	10.8	57.492	23	4	4	3	2	3	3	3	3	3	1	2	4	4	4	3	3	3	3	4	4	4	4	4	3	3	3	3	4	4	214200	172850	166310	137700	150210	118430	102220	77768	104000	1.55	1.251	1.204
B8AVI0	H0510A06.3 protein species=Oryza sativa taxid=4530 gene=H0510A06.3(predicted) OS=Oryza sativa subsp. indica OX=39946 GN=OsI_16344 PE=4 SV=1	0.538	Down	0.00189732	OsI_16344	10.9	69.505	12	4	4	2	1	1	1	1	2	2	1	1	4	3	3	3	2	3	3	2	4	4	3	3	3	2	3	3	2	4	71891	64165	55203	62859	21871	58956	33140	32999	36822	1.478	1.319	1.135
B8AVZ7	H1005F08.11 protein species=Oryza sativa taxid=4530 gene=H1005F08.11(predicted) OS=Oryza sativa subsp. indica OX=39946 GN=OsI_17823 PE=4 SV=1	0.632	Down	0.00045771	OsI_17823	36.6	31.787	39	6	6	6	6	4	5	5	3	3	5	2	5	5	5	4	6	5	4	6	5	5	5	5	4	6	5	4	6	5	293500	292590	265540	282640	257040	268000	189790	175200	173090	1.202	1.198	1.088
B8AWE4	Small nuclear ribonucleoprotein Sm D2 OS=Oryza sativa subsp. indica OX=39946 GN=OsI_19425 PE=3 SV=1	0.462	Down	0.038319	OsI_19425	37.1	12.048	22	4	4	3	5	2	2	2	2	2	3	1	4	4	3	3	3	4	3	3	2	4	4	3	3	3	4	3	3	2	230020	213940	270620	195840	197750	222500	61023	135510	133720	1.246	1.159	1.466
B8AWM3	ABC1-like kinase (Fragment) species=Brachypodium distachyon taxid=15368(predicted) OS=Oryza sativa subsp. indica OX=39946 GN=OsI_19471 PE=4 SV=1	0.442	Down	0.004559	OsI_19471	16.6	69.224	45	7	7	8	5	6	4	4	5	6	4	3	7	7	7	6	7	6	6	5	5	7	7	7	6	7	6	6	5	5	296820	247320	253940	184040	119970	204520	149190	107940	95290	1.61	1.342	1.378
B8AWY8	Methionine S-methyltransferase OS=Oryza sativa subsp. indica OX=39946 GN=OsI_18110 PE=3 SV=1	0.62	Down	0.00087653	OsI_18110	23.9	120.41	105	19	19	16	16	13	12	10	10	13	6	9	18	17	17	17	15	18	17	13	15	18	17	17	17	15	18	17	13	15	791140	791670	844350	749080	672200	724650	550410	487420	466430	1.172	1.172	1.25
B8AWZ4	Amino acid selective channel protein species=Sorghum bicolor taxid=4558 gene=SORBI_3009G013400(predicted) OS=Oryza sativa subsp. indica OX=39946 GN=OsI_18168 PE=4 SV=1	0.541	Down	0.000138791	OsI_18168	39.7	15.616	28	4	4	4	3	3	3	4	3	3	2	3	3	3	2	3	3	2	3	3	3	3	3	2	3	3	2	3	3	3	313360	329050	316070	225360	212910	236290	164250	186900	167530	1.311	1.376	1.322
B8AX66	Zinc finger BED domain-containing protein RICESLEEPER 2 species=Oryza sativa subsp. japonica taxid=39947 gene=Os03g0733400(predicted) OS=Oryza sativa subsp. indica OX=39946 GN=OsI_21153 PE=4 SV=1	0.539	Down	0.0150574	OsI_21153	39.6	80.809	175	17	9	21	21	23	21	23	21	16	15	14	14	16	15	16	16	17	16	15	14	7	8	8	8	8	9	8	8	8	3637200	3377400	2957000	2631100	2557200	2678700	2332300	1564800	1474200	1.41	1.31	1.147
B8AX91	Putative RNA polymerase sigma factor species=Oryza sativa subsp. japonica taxid=39947 gene=OJ1115_D04.6(predicted) OS=Oryza sativa subsp. indica OX=39946 GN=OsI_21195 PE=4 SV=1	0.61	Down	0.009264	OsI_21195	29.6	39.453	47	8	8	9	6	7	4	4	7	5	2	3	8	8	7	8	8	8	8	7	8	8	8	7	8	8	8	8	7	8	453200	430350	341170	311840	302730	373600	264580	260780	221800	1.378	1.308	1.037
B8AXC1	Thylakoid membrane protein TERC chloroplastic species=Zea mays taxid=4577 gene=ZEAMMB73_Zm00001d010995(predicted) OS=Oryza sativa subsp. indica OX=39946 GN=OsI_18245 PE=4 SV=1	0.443	Down	0.0074999	OsI_18245	13.9	41.281	21	3	3	4	2	3	3	2	2	2	2	1	3	2	3	3	3	2	2	2	3	3	2	3	3	3	2	2	2	3	146860	150920	170320	88461	113110	113030	82651	75692	49048	1.335	1.372	1.548
B8AXJ2	DNA damage-binding protein 1 species=Oryza sativa subsp. japonica taxid=39947 gene=DBB1(predicted) OS=Oryza sativa subsp. indica OX=39946 GN=OsI_21216 PE=4 SV=1	0.609	Down	0.0044403	OsI_21216	27.1	121.64	96	17	17	17	15	11	13	10	8	12	6	4	16	16	14	15	17	14	15	9	10	16	16	14	15	17	14	15	9	10	511710	539420	505260	506550	484020	426950	360240	318460	269380	1.174	1.238	1.159
B8AXJ3	E3 SUMO-protein ligase SIZ1 species=Oryza sativa subsp. japonica taxid=39947 gene=SIZ1(predicted) OS=Oryza sativa subsp. indica OX=39946 GN=OsI_18272 PE=4 SV=1	0.624	Down	0.025176	OsI_18272	3.8	102.55	11	2	2	1	0	2	1	2	1	2	1	1	2	2	2	2	2	2	2	2	2	2	2	2	2	2	2	2	2	2	39001	30161	29724	32937	29282	32170	22746	22380	16535	1.377	1.065	1.049
B8AY43	Cullin-1 species=Zea mays taxid=4577 gene=103635893(predicted) OS=Oryza sativa subsp. indica OX=39946 GN=OsI_18469 PE=3 SV=1	0.588	Down	0.0011411	OsI_18469	11.8	86.84	29	7	7	4	5	2	5	4	3	2	2	2	7	6	4	5	6	4	4	3	4	7	6	4	5	6	4	4	3	4	209700	223720	218260	215780	197500	177920	136140	134570	112660	1.161	1.238	1.208
B8AYC1	"Pyruvate, phosphate dikinase species=Oryza barthii taxid=65489(predicted) OS=Oryza sativa subsp. indica OX=39946 GN=OsI_19920 PE=4 SV=1"	0.665	Down	0.034917	OsI_19920	49.8	93.642	291	29	29	36	34	38	33	33	37	30	26	24	26	29	27	26	25	26	28	26	24	26	29	27	26	25	26	28	26	24	8643700	9322800	9989700	7295000	6697200	7817900	7631900	6056800	4901000	1.138	1.227	1.315
B8AYU2	"Putative fructose-1,6-bisphosphatase species=Oryza sativa subsp. japonica taxid=39947 gene=OSJNBb0042J17.10(predicted) OS=Oryza sativa subsp. indica OX=39946 GN=OsI_20105 PE=3 SV=1"	0.583	Down	0.044101	OsI_20105	21.2	36.866	16	7	3	2	2	3	2	1	2	2	1	1	6	7	7	7	6	7	7	7	6	2	3	3	3	2	3	3	3	2	93577	86481	82384	67632	50630	55034	69442	48129	35352	1.431	1.322	1.26
B8AZ10	Tudor/PWWP/MBT superfamily protein species=Zea mays taxid=4577 gene=103635772(predicted) OS=Oryza sativa subsp. indica OX=39946 GN=OsI_20252 PE=4 SV=1	0.419	Down	0.015881	OsI_20252	12.9	134.79	23	9	9	2	2	3	5	4	1	2	2	2	4	6	6	7	9	4	7	4	5	4	6	6	7	9	4	7	4	5	135420	236400	179470	174060	155850	74633	91434	57134	82367	1.027	1.793	1.361
B8AZX2	Serine/threonine-protein kinase TOR OS=Oryza sativa subsp. indica OX=39946 GN=OsI_19077 PE=3 SV=1	0.627	Down	0.00058111	OsI_19077	4.4	272.65	18	6	6	3	1	4	4	1	2	2	0	1	5	3	5	5	5	4	5	4	4	5	3	5	5	5	4	5	4	4	336320	351330	389300	367990	304280	258020	232190	218240	224830	1.128	1.179	1.306
B8B0B8	"Fructose-1,6-bisphosphate aldolase 21 species=Triticum aestivum taxid=4565 gene=FBA21(predicted) OS=Oryza sativa subsp. indica OX=39946 GN=OsI_22435 PE=4 SV=1"	0.64	Down	6.1201e-09	OsI_22435	25	147.47	97	23	23	13	14	8	14	10	14	7	11	6	22	22	21	22	23	20	20	18	20	22	22	21	22	23	20	20	18	20	703810	709050	703960	669530	652210	592520	453270	450380	451490	1.176	1.185	1.176
B8B0C7	Asparagine synthetase species=Oryza sativa subsp. japonica taxid=39947(predicted) OS=Oryza sativa subsp. indica OX=39946 GN=OsI_22459 PE=4 SV=1	0.642	Down	0.000155545	OsI_22459	17.9	66.227	26	6	6	3	5	3	3	3	3	2	2	2	4	6	5	6	6	6	4	5	4	4	6	5	6	6	6	4	5	4	401460	420640	428600	366280	332580	311740	276390	271770	254720	1.179	1.235	1.259
B8B0Q0	S-acyltransferase OS=Oryza sativa subsp. indica OX=39946 GN=OsI_23878 PE=3 SV=1	0.573	Down	0.0035766	OsI_23878	6.5	70.91	13	2	1	2	2	2	2	1	2	1	1	0	2	2	2	2	2	2	2	2	2	1	1	1	1	1	1	1	1	1	57602	54663	47713	47229	39815	46328	34509	26944	30187	1.347	1.278	1.115
B8B0W6	Proteasome activator subunit 4-like species=Oryza sativa subsp. japonica taxid=39947 gene=OJ1217_C01.10(predicted) OS=Oryza sativa subsp. indica OX=39946 GN=OsI_22659 PE=4 SV=1	0.66	Down	0.0171977	OsI_22659	11.6	203.06	51	12	12	9	5	5	8	9	5	3	3	4	12	8	10	12	11	11	9	9	10	12	8	10	12	11	11	9	9	10	251150	203280	255980	346370	284000	219100	171880	133820	162940	1.114	0.902	1.136
B8B118	Vacuolar-sorting receptor 6-like species=Panicum miliaceum taxid=4540 gene=C2845_PM10G18310(predicted) OS=Oryza sativa subsp. indica OX=39946 GN=OsI_24020 PE=4 SV=1	0.631	Down	0.012743	OsI_24020	8.9	68.257	12	3	3	3	2	1	1	1	1	1	1	1	3	3	3	3	3	3	3	3	2	3	3	3	3	3	3	3	3	2	122570	131350	98540	82777	82210	91464	71567	67498	83225	1.327	1.422	1.067
B8B151	Nuclear pore complex protein species=Aegilops tauschii taxid=37682 gene=F775_08491(predicted) OS=Oryza sativa subsp. indica OX=39946 GN=OsI_22677 PE=4 SV=1	0.499	Down	0.00119954	OsI_22677	15.3	181.11	75	16	16	10	11	11	11	10	10	5	5	2	13	14	12	13	13	14	11	11	10	13	14	12	13	13	14	11	11	10	692720	722260	670160	593300	533070	472890	406160	318500	315380	1.32	1.376	1.277
B8B1E1	Pco144592a species=Arundo donax taxid=35708(predicted) OS=Oryza sativa subsp. indica OX=39946 GN=OsI_22836 PE=4 SV=1	0.556	Down	0.041298	OsI_22836	27.5	56.532	15	7	7	3	3	2	4	0	3	0	0	0	5	5	4	5	4	6	4	4	3	5	5	4	5	4	6	4	4	3	110730	104210	66285	135620	79019	101340	63486	44808	48018	1.323	1.245	0.792
B8B1F8	3-hydroxyisobutyrate dehydrogenase OS=Oryza sativa subsp. indica OX=39946 GN=OsI_24154 PE=3 SV=1	0.586	Down	0.00111539	OsI_24154	7.6	36.428	9	2	2	2	2	1	1	1	1	1	0	0	2	2	2	2	2	2	2	2	2	2	2	2	2	2	2	2	2	2	68479	74260	61866	44287	46137	31343	42844	38323	38725	1.381	1.498	1.248
B8B1H3	Peroxidase OS=Oryza sativa subsp. indica OX=39946 GN=OsI_24196 PE=3 SV=1	0.625	Down	0.027362	OsI_24196	31.9	35.751	34	6	6	5	3	4	5	4	5	3	4	1	6	5	6	5	5	6	6	6	4	6	5	6	5	5	6	6	6	4	460250	421300	489340	395950	457820	312650	366790	254340	235880	1.22	1.117	1.297
B8B1L2	Putative major facilitator superfamily domain-containing protein species=Rosa chinensis taxid=74649 gene=RchiOBHm_Chr7g0212901(predicted) OS=Oryza sativa subsp. indica OX=39946 GN=OsI_21367 PE=4 SV=1	0.358	Down	0.0075779	OsI_21367	6.3	62.787	25	3	3	5	4	2	2	4	2	2	2	2	3	3	3	2	3	3	2	3	3	3	3	3	2	3	3	2	3	3	299260	247820	201500	176340	149900	153730	118930	84179	64601	1.8	1.491	1.212
B8B1S0	"External alternative NAD(P)H-ubiquinone oxidoreductase B1, mitochondrial species=Panicum miliaceum taxid=4540 gene=C2845_PM10G19360(predicted) OS=Oryza sativa subsp. indica OX=39946 GN=OsI_24219 PE=4 SV=1"	0.634	Down	0.026937	OsI_24219	29.6	65.712	52	11	11	8	8	10	4	5	6	6	2	3	10	9	11	8	7	9	9	5	9	10	9	11	8	7	9	9	5	9	512280	616550	490130	496180	414390	469540	380880	377460	267340	1.146	1.379	1.096
B8B1T9	Heavy metal ATPase 1 species=Hordeum vulgare subsp. vulgare taxid=112509 gene=hma1(predicted) OS=Oryza sativa subsp. indica OX=39946 GN=OsI_24259 PE=3 SV=1	0.614	Down	0.000181349	OsI_24259	22.7	87.828	79	10	10	12	10	12	11	9	9	4	7	5	10	10	10	9	10	10	9	9	9	10	10	10	9	10	10	9	9	9	548650	600110	613370	458930	442860	489370	370180	356360	355800	1.166	1.275	1.303
B8B1W5	Aspartyl protease family protein species=Dichanthelium oligosanthes taxid=888268 gene=BAE44_0000866(predicted) OS=Oryza sativa subsp. indica OX=39946 GN=OsI_21411 PE=3 SV=1	0.465	Down	0.0050383	OsI_21411	15.7	75.624	25	6	6	4	3	4	5	2	2	3	1	1	5	6	5	5	6	5	6	3	4	5	6	5	5	6	5	6	3	4	673980	654480	876880	652140	598690	509130	411050	292990	321480	1.215	1.18	1.581
B8B1Y7	ABC transporter B family member 25 species=Panicum miliaceum taxid=4540 gene=C2845_PM01G14030(predicted) OS=Oryza sativa subsp. indica OX=39946 GN=OsI_21465 PE=4 SV=1	0.468	Down	5.9832e-05	OsI_21465	15.5	77.126	34	7	7	6	3	4	4	4	5	3	3	2	7	5	6	5	7	7	4	5	5	7	5	6	5	7	7	4	5	5	282410	312010	297650	231270	209800	218780	134120	148030	135140	1.291	1.426	1.36
B8B239	Choline monooxygenase species=Oryza sativa subsp. japonica taxid=39947 gene=cmo1(predicted) OS=Oryza sativa subsp. indica OX=39946 GN=OsI_24336 PE=4 SV=1	0.64	Down	0.030404	OsI_24336	14.9	45.66	13	4	4	3	2	2	2	0	2	1	0	1	4	4	4	3	3	4	2	3	3	4	4	4	3	3	4	2	3	3	145780	124510	111350	86588	88689	119740	82456	81199	80564	1.425	1.217	1.088
B8B2C1	"NAD(P)H-quinone oxidoreductase subunit 6, chloroplastic species=Oryza nivara taxid=4536 gene=ndhG(predicted) OS=Oryza sativa subsp. indica OX=39946 GN=OsI_21486 PE=4 SV=1"	0.522	Down	0.030403	OsI_21486	21	57.284	33	7	7	5	5	6	4	2	7	2	1	1	7	6	7	7	6	7	7	5	6	7	6	7	7	6	7	7	5	6	284590	294780	291280	213240	227620	225780	185490	145180	123490	1.286	1.332	1.316
B8B2L2	Starch branching enzyme 1 species=Oryza sativa taxid=4530 gene=SBE1(predicted) OS=Oryza sativa subsp. indica OX=39946 GN=OsI_24520 PE=4 SV=1	0.597	Down	0.0153159	OsI_24520	19.6	94.049	44	11	11	8	5	5	8	5	4	2	4	3	11	10	8	8	9	9	8	9	5	11	10	8	8	9	9	8	9	5	285690	260520	305810	264550	240010	233540	212610	150490	144980	1.225	1.117	1.312
B8B2W6	Reticulon-like protein OS=Oryza sativa subsp. indica OX=39946 GN=OsI_23118 PE=4 SV=1	0.576	Down	0.0085755	OsI_23118	4.2	108.17	34	4	4	4	4	4	5	4	4	3	4	2	4	4	4	4	4	4	4	4	4	4	4	4	4	4	4	4	4	4	418660	408500	373040	312920	351760	309650	257940	251020	182000	1.315	1.283	1.172
B8B307	Putative esterase OS=Oryza sativa subsp. indica OX=39946 GN=NonaB0056A10.4 PE=4 SV=1	0.606	Down	0.00157714	NonaB0056A10.4	43.5	36.352	167	9	9	19	22	20	19	17	17	20	16	17	8	9	9	9	9	9	9	9	9	8	9	9	9	9	9	9	9	9	2929800	3272300	3372400	2233100	2456400	2246300	2118500	1902400	1784600	1.182	1.32	1.36
B8B398	Mitochondrial outer membrane import complex protein METAXIN-like species=Panicum miliaceum taxid=4540 gene=C2845_PM10G03800(predicted) OS=Oryza sativa subsp. indica OX=39946 GN=OsI_21829 PE=4 SV=1	0.664	Down	0.0041563	OsI_21829	13.2	33.335	17	2	2	1	2	1	3	2	2	2	2	2	2	2	2	2	2	2	2	2	2	2	2	2	2	2	2	2	2	2	71109	60758	71440	61251	55666	52518	49099	43099	42789	1.26	1.077	1.266
B8B3A7	Putative membrane protein YuiD species=Zea mays taxid=4577 gene=yuiD_7(predicted) OS=Oryza sativa subsp. indica OX=39946 GN=OsI_23226 PE=4 SV=1	0.502	Down	0.00139966	OsI_23226	33.3	30.016	30	4	4	3	6	3	2	4	3	3	3	3	3	4	3	3	3	4	3	3	2	3	4	3	3	3	4	3	3	2	213150	217820	232640	124200	161240	135080	95143	111100	127310	1.353	1.383	1.477
B8B548	Transcription-associated protein 1-like species=Panicum miliaceum taxid=4540 gene=C2845_PM03G14510(predicted) OS=Oryza sativa subsp. indica OX=39946 GN=OsI_27084 PE=3 SV=1	0.123	Down	0.031722	OsI_27084	10.8	429.48	68	25	25	16	15	11	8	8	9	1	0	0	24	23	22	16	16	17	12	4	5	24	23	22	16	16	17	12	4	5	443640	509970	439540	284710	313360	213240	107170	37085	27680	1.68	1.931	1.665
B8B562	Fertility-related ORF1 protein species=Oryza meridionalis taxid=40149(predicted) OS=Oryza sativa subsp. indica OX=39946 GN=OsI_27097 PE=4 SV=1	0.644	Down	0.033921	OsI_27097	9.4	63.102	21	4	4	5	2	3	3	1	2	2	1	2	4	3	4	4	3	3	4	3	2	4	3	4	4	3	3	4	3	2	115480	158210	118500	96798	126680	87805	96321	86409	69754	1.087	1.489	1.116
B8B5H0	Alpha-glucosidase 2 species=Panicum miliaceum taxid=4540 gene=C2845_PM04G08710(predicted) OS=Oryza sativa subsp. indica OX=39946 GN=OsI_25772 PE=3 SV=1	0.631	Down	0.0029353	OsI_25772	22.2	107.92	54	12	12	5	7	8	7	9	6	6	4	2	10	10	11	9	11	9	10	10	9	10	10	11	9	11	9	10	10	9	428270	474970	439790	413810	343790	407570	318800	271990	257450	1.148	1.274	1.179
B8B5L2	"Oxidoreductase, short chain dehydrogenase/reductase family protein, expressed species=Oryza sativa subsp. japonica taxid=39947 gene=LOC_Os12g16010(predicted) OS=Oryza sativa subsp. indica OX=39946 GN=OsI_27228 PE=4 SV=1"	0.308	Down	0.0120553	OsI_27228	11	31.383	10	3	3	4	2	2	1	1	0	0	0	0	3	3	2	3	3	3	2	3	3	3	3	2	3	3	3	2	3	3	91629	64374	38408	16654	25542	26980	20849	20784	18303	2.549	1.791	1.068
B8B676	Ubiquinol-cytochrome-c reductase complex assembly factor 1 species=Panicum miliaceum taxid=4540 gene=C2845_PM04G24980(predicted) OS=Oryza sativa subsp. indica OX=39946 GN=OsI_26046 PE=4 SV=1	0.631	Down	0.026344	OsI_26046	25.5	33.378	24	5	5	3	5	5	2	3	3	2	0	1	5	5	5	4	5	4	5	5	5	5	5	5	4	5	4	5	5	5	143510	161790	160110	136740	108320	134310	123900	91097	78875	1.134	1.279	1.266
B8B6B4	Phosphoinositide phospholipase C OS=Oryza sativa subsp. indica OX=39946 GN=OsI_27447 PE=4 SV=1	0.538	Down	0.0153409	OsI_27447	43.6	67.768	139	21	21	18	21	17	17	19	12	15	11	9	20	19	18	18	19	16	17	17	16	20	19	18	18	19	16	17	17	16	1742700	1537100	1248000	1180000	1047800	1105200	1008200	750430	675920	1.523	1.344	1.091
B8B7I7	"Zinc-metallopeptidase, peroxisomal-like species=Panicum miliaceum taxid=4540 gene=C2845_PM04G29870(predicted) OS=Oryza sativa subsp. indica OX=39946 GN=OsI_26543 PE=3 SV=1"	0.63	Down	0.00072166	OsI_26543	28.8	113.19	99	17	17	13	14	11	14	11	11	11	9	5	16	17	13	14	13	13	15	13	13	16	17	13	14	13	13	15	13	13	877900	811360	796490	858750	772250	845900	561640	491560	514270	1.21	1.118	1.098
B8B839	SUMO-activating enzyme subunit 2 species=Dichanthelium oligosanthes taxid=888268 gene=BAE44_0025493(predicted) OS=Oryza sativa subsp. indica OX=39946 GN=OsI_26664 PE=4 SV=1	0.655	Down	0.029319	OsI_26664	29.7	70.63	65	13	13	9	7	6	11	8	7	6	6	5	13	11	12	12	12	12	12	9	12	13	11	12	12	12	12	12	9	12	745090	761650	735960	684570	651130	615040	537800	509550	420800	1.184	1.211	1.17
B8B8C4	Protein bem46 isoform X1 species=Panicum miliaceum taxid=4540 gene=C2845_PM03G12550(predicted) OS=Oryza sativa subsp. indica OX=39946 GN=OsI_26818 PE=4 SV=1	0.549	Down	0.0035037	OsI_26818	26.9	35.782	39	5	5	6	5	4	5	5	5	5	1	3	5	5	5	4	4	5	4	4	4	5	5	5	4	4	5	4	4	4	176260	159930	140070	130510	137940	131910	99852	81432	80039	1.394	1.265	1.108
B8B8G2	Tubulin alpha chain OS=Oryza sativa subsp. indica OX=39946 GN=OsI_25395 PE=3 SV=1	0.534	Down	0.00025647	OsI_25395	43.9	50.06	72	13	9	14	11	8	12	6	5	6	5	5	11	11	11	12	10	11	9	10	10	8	8	8	9	7	7	6	7	7	1341000	1232700	1156700	895920	764510	789450	696770	664120	632660	1.477	1.357	1.274
B8B8H5	ABC2 homolog 13 species=Zea mays taxid=4577 gene=ZEAMMB73_Zm00001d019217(predicted) OS=Oryza sativa subsp. indica OX=39946 GN=OsI_25421 PE=4 SV=1	0.531	Down	0.028761	OsI_25421	32.8	62.253	58	12	12	8	7	8	7	5	10	5	6	2	11	12	12	12	11	12	11	11	10	11	12	12	12	11	12	11	11	10	842100	849310	834230	636570	579960	686240	549730	409090	382350	1.314	1.325	1.301
B8B9G7	Auxin repressed protein species=Oryza sativa subsp. indica taxid=39946 gene=ARP(predicted) OS=Oryza sativa subsp. indica OX=39946 GN=OsI_30240 PE=4 SV=1	0.32	Down	0.048402	OsI_30240	57.6	13.601	11	3	3	2	2	2	1	1	0	2	0	1	2	3	3	1	2	2	2	2	2	2	3	3	1	2	2	2	2	2	386360	376230	168010	93172	27250	43084	121280	49376	127180	2.498	2.433	1.086
B8B9Z2	Pyrophosphate--fructose 6-phosphate 1-phosphotransferase subunit alpha OS=Oryza sativa subsp. indica OX=39946 GN=PFP-ALPHA PE=3 SV=1	0.579	Down	0.036438	PFP-ALPHA	18	67.154	33	6	6	4	5	5	5	3	2	4	1	4	5	5	6	6	5	5	5	3	5	5	5	6	6	5	5	5	3	5	367680	335470	257550	278640	260830	219600	225840	137970	192050	1.454	1.327	1.019
B8BAD1	COP9 signalosome complex subunit 3 species=Zea mays taxid=4577 gene=ZEAMMB73_Zm00001d035130(predicted) OS=Oryza sativa subsp. indica OX=39946 GN=OsI_27624 PE=4 SV=1	0.599	Down	0.008842	OsI_27624	19.7	47.706	22	6	6	3	3	2	4	1	2	1	3	3	4	3	4	4	3	4	6	3	3	4	3	4	4	3	4	6	3	3	170030	124920	167050	121260	107760	136070	90940	98258	87611	1.386	1.018	1.362
B8BAE1	Serine/threonine protein phosphatase 2A regulatory subunit OS=Oryza sativa subsp. indica OX=39946 GN=OsI_27645 PE=3 SV=1	0.578	Down	0.0163584	OsI_27645	16.5	59.005	18	7	5	5	1	2	2	3	1	1	1	2	6	5	6	6	5	4	4	4	2	4	4	4	4	3	2	3	2	2	204190	133060	174160	137390	148450	133050	101190	89154	105170	1.499	0.977	1.279
B8BAI7	Aminopeptidase OS=Oryza sativa subsp. indica OX=39946 GN=OsI_29144 PE=3 SV=1	0.652	Down	0.0063223	OsI_29144	26.2	97.902	77	14	13	10	11	10	8	11	8	8	8	3	13	12	11	12	12	12	12	12	7	12	12	11	12	12	11	11	12	7	658870	640510	601140	629490	586010	579370	478800	388330	371810	1.202	1.168	1.096
B8BAN0	Heading date 18 OS=Oryza sativa subsp. indica OX=39946 GN=Hd18 PE=4 SV=1	0.575	Down	0.00088057	Hd18	11.8	83.977	12	5	5	3	1	1	4	0	1	2	0	0	4	3	4	5	4	3	4	4	3	4	3	4	5	4	3	4	4	3	77254	72475	70029	65896	56542	49791	46769	38879	40784	1.341	1.258	1.216
B8BAR7	S-adenosylmethionine-dependent methyltransferase species=Panicum miliaceum taxid=4540 gene=C2845_PM14G11050(predicted) OS=Oryza sativa subsp. indica OX=39946 GN=OsI_29220 PE=4 SV=1	0.6	Down	0.0181443	OsI_29220	29.5	38.168	21	4	4	4	4	3	2	1	3	1	2	1	4	4	4	4	4	4	2	2	3	4	4	4	4	4	4	2	2	3	123730	143920	179140	96201	71704	119100	80409	102760	85085	1.111	1.293	1.609
B8BAZ9	THO complex subunit 4C species=Zea mays taxid=4577 gene=100280157(predicted) OS=Oryza sativa subsp. indica OX=39946 GN=OsI_29305 PE=4 SV=1	0.613	Down	0.01594	OsI_29305	21.5	29.209	20	4	4	2	3	3	1	3	3	2	1	2	3	3	3	2	3	3	3	3	4	3	3	3	2	3	3	3	3	4	116650	97876	95564	78078	89923	73301	76324	60659	52996	1.416	1.188	1.16
B8BB25	Protein ENHANCED DISEASE RESISTANCE 2-like species=Panicum miliaceum taxid=4540 gene=C2845_PM14G15410(predicted) OS=Oryza sativa subsp. indica OX=39946 GN=OsI_29366 PE=4 SV=1	0.484	Down	0.0022615	OsI_29366	18.1	90.292	29	8	8	4	6	4	4	4	4	2	1	0	8	8	6	7	8	8	7	4	3	8	8	6	7	8	8	7	4	3	165000	156170	133470	113540	119820	106700	85984	68691	65606	1.463	1.385	1.183
B8BBH2	Vacuolar protein sorting-associated protein 18 species=Zea mays taxid=4577 gene=vps18(predicted) OS=Oryza sativa subsp. indica OX=39946 GN=OsI_28031 PE=4 SV=1	0.509	Down	0.0063584	OsI_28031	10.6	108.53	22	6	6	2	4	4	5	3	1	1	2	0	4	5	6	5	5	6	4	4	4	4	5	6	5	5	6	4	4	4	89754	85651	94881	113140	101600	65383	57936	41883	37877	1.174	1.12	1.241
B8BBJ7	Putative Nitrate reductase (NADH) species=Aegilops tauschii taxid=37682 gene=F775_18735(predicted) OS=Oryza sativa subsp. indica OX=39946 GN=OsI_29535 PE=4 SV=1	0.524	Down	0.028939	OsI_29535	18.2	48.793	20	5	3	4	1	3	1	3	2	1	2	3	5	5	5	4	5	4	5	5	5	3	3	3	2	3	2	3	3	3	163780	136290	152640	90666	93628	121210	52905	80279	103900	1.481	1.232	1.38
B8BBK0	Nitrate reductase species=Oryza sativa subsp. japonica taxid=39947 gene=Os08g0468700(predicted) OS=Oryza sativa subsp. indica OX=39946 GN=OsI_29540 PE=4 SV=1	0.548	Down	0.042341	OsI_29540	13	88.151	43	6	3	4	5	7	6	5	5	3	2	6	5	5	6	5	5	6	4	4	5	2	2	3	2	2	3	1	1	2	200650	203670	227350	163630	157830	159450	77542	104730	163590	1.238	1.257	1.403
B8BBM3	Protein transport protein SEC23 OS=Oryza sativa subsp. indica OX=39946 GN=OsI_29579 PE=3 SV=1	0.65	Down	0.0046617	OsI_29579	19.9	53.306	27	6	3	5	2	4	2	3	3	4	2	2	6	6	6	6	6	6	6	3	5	3	3	3	3	3	3	3	1	2	225440	212490	213050	223390	193600	210170	162290	128070	132420	1.193	1.124	1.127
B8BBP8	Putative LRR receptor-like serine/threonine-protein kinase species=Panicum miliaceum taxid=4540 gene=C2845_PM13G04660(predicted) OS=Oryza sativa subsp. indica OX=39946 GN=OsI_28197 PE=4 SV=1	0.476	Down	0.000161529	OsI_28197	17.1	92.486	33	8	7	4	5	6	4	4	5	1	3	1	5	8	6	8	7	6	6	5	4	4	7	5	7	6	5	5	4	3	148390	156760	149090	119390	99300	96447	78704	71546	65891	1.355	1.432	1.362
B8BBT3	LETM1-like protein species=Zea mays taxid=4577 gene=103641321(predicted) OS=Oryza sativa subsp. indica OX=39946 GN=OsI_29637 PE=4 SV=1	0.625	Down	0.00086285	OsI_29637	19.1	100.96	52	11	11	9	7	8	6	5	7	3	4	3	11	10	11	10	9	10	8	9	7	11	10	11	10	9	10	8	9	7	335110	372270	384700	309230	284060	299330	238640	230140	213900	1.131	1.256	1.298
B8BCB0	Beta-glucosidase 27 species=Oryza sativa subsp. japonica taxid=39947 gene=BGLU27(predicted) OS=Oryza sativa subsp. indica OX=39946 GN=OsI_29821 PE=3 SV=1	0.555	Down	0.0033424	OsI_29821	27.1	56.803	30	8	7	4	1	5	4	4	5	2	3	2	5	7	7	6	6	7	4	7	4	4	6	6	5	5	6	3	6	3	388440	346730	344700	287800	304210	273900	202330	168790	227630	1.374	1.226	1.219
B8BCL9	Zinc-binding alcohol dehydrogenase domain-containing protein 2-like species=Panicum miliaceum taxid=4540 gene=C2845_PM04G18130(predicted) OS=Oryza sativa subsp. indica OX=39946 GN=OsI_31662 PE=4 SV=1	0.638	Down	0.0042632	OsI_31662	39.6	68.45	90	15	15	14	7	8	11	15	12	8	8	7	14	13	13	11	14	13	14	13	11	14	13	13	11	14	13	14	13	11	950330	892690	1061800	1008900	1014500	1041400	555100	622440	677400	1.093	1.027	1.221
B8BCP5	S-adenosyl-L-methionine-dependent methyltransferase superfamily protein species=Zea mays taxid=4577 gene=100272508(predicted) OS=Oryza sativa subsp. indica OX=39946 GN=OsI_31727 PE=3 SV=1	0.652	Down	0.00484	OsI_31727	14.8	98.472	25	8	8	3	2	5	5	3	3	0	2	2	8	6	8	7	6	7	6	5	7	8	6	8	7	6	7	6	5	7	128020	115840	108770	144000	114670	135030	72857	85934	71037	1.18	1.068	1.003
B8BCQ6	Gibberellin receptor GID1L2 species=Zea mays taxid=4577(predicted) OS=Oryza sativa subsp. indica OX=39946 GN=OsI_31670 PE=4 SV=1	0.642	Down	0.029381	OsI_31670	14.7	41.193	28	3	3	3	3	3	4	3	4	4	1	3	3	3	3	3	3	3	3	3	3	3	3	3	3	3	3	3	3	3	119090	130230	124390	109710	101880	119550	103060	68027	68910	1.134	1.24	1.185
B8BD17	AT-hook motif nuclear localized protein 2 species=Oryza sativa subsp. japonica taxid=39947 gene=OsAHL2(predicted) OS=Oryza sativa subsp. indica OX=39946 GN=OsI_31862 PE=4 SV=1	0.651	Down	0.022037	OsI_31862	33.8	35.386	39	6	5	5	5	5	6	4	4	5	2	3	6	6	6	6	6	5	6	5	6	5	5	5	5	5	4	5	4	5	269960	273230	252480	237000	217810	234040	215910	153590	148310	1.213	1.228	1.135
B8BD25	Dihydroflavonol-4-reductase species=Aegilops tauschii taxid=37682 gene=F775_10095(predicted) OS=Oryza sativa subsp. indica OX=39946 GN=OsI_31872 PE=4 SV=1	0.608	Down	0.0047246	OsI_31872	17.7	41.456	6	5	3	0	3	1	1	0	0	0	1	0	5	5	3	3	3	5	3	4	3	3	3	3	3	3	3	3	3	3	92999	121250	117000	74531	64593	83550	70063	64694	66705	1.108	1.445	1.394
B8BD82	Auxin transport protein BIG species=Oryza sativa subsp. japonica taxid=39947 gene=Os09g0247700(predicted) OS=Oryza sativa subsp. indica OX=39946 GN=OsI_30520 PE=4 SV=1	0.585	Down	0.034878	OsI_30520	3.3	521.92	19	8	8	2	2	4	4	3	2	0	0	2	6	4	7	7	6	4	4	4	6	6	4	7	7	6	4	4	4	6	59475	75611	94190	90118	96059	66288	37839	42477	53822	0.869	1.105	1.376
B8BDH0	ABC1 family protein-like species=Oryza sativa subsp. japonica taxid=39947 gene=Os09g0250700(predicted) OS=Oryza sativa subsp. indica OX=39946 GN=OsI_30542 PE=4 SV=1	0.374	Down	0.026821	OsI_30542	7.6	77.46	17	4	4	3	2	3	3	3	1	2	0	0	4	4	4	4	3	4	3	2	3	4	4	4	4	3	4	3	2	3	156530	112800	155470	103720	100330	80510	85841	39891	33139	1.623	1.169	1.612
B8BDT2	Putative dehydroxydec aldolase species=Oryza brachyantha taxid=4533(predicted) OS=Oryza sativa subsp. indica OX=39946 GN=OsI_32130 PE=4 SV=1	0.555	Down	0.0122606	OsI_32130	22.3	36.462	26	4	4	3	3	5	3	2	2	1	3	4	3	4	4	4	4	4	4	3	4	3	4	4	4	4	4	4	3	4	309460	250940	234590	271530	201110	219060	121340	143660	176230	1.445	1.171	1.095
B8BDU5	Deoxyribodipyrimidine photolyase family protein-like species=Oryza sativa subsp. japonica taxid=39947 gene=Os09g0532700(predicted) OS=Oryza sativa subsp. indica OX=39946 GN=OsI_32152 PE=4 SV=1	0.665	Down	0.0023757	OsI_32152	36.4	82.071	140	16	16	12	15	18	17	16	14	19	16	13	15	15	15	15	14	15	15	14	15	15	15	15	15	14	15	15	14	15	1562700	1681800	1840200	1393900	1303800	1371500	1190500	1137400	1053600	1.122	1.207	1.321
B8BEM7	Protein HIRA OS=Oryza sativa subsp. indica OX=39946 GN=OsI_32441 PE=3 SV=1	0.571	Down	0.0110583	OsI_32441	9.5	101.9	16	5	5	3	2	3	3	3	1	1	0	0	4	3	4	3	3	4	4	2	2	4	3	4	3	3	4	4	2	2	74021	93008	78435	88258	94127	62884	56579	44148	39427	1.056	1.327	1.119
B8BEN9	Cleavage and polyadenylation specificity factor subunit 2 OS=Oryza sativa subsp. indica OX=39946 GN=OsI_32459 PE=3 SV=1	0.512	Down	0.0032222	OsI_32459	8.4	133.05	23	6	6	5	3	2	2	2	4	2	1	2	5	6	5	4	4	6	3	4	3	5	6	5	4	4	6	3	4	3	171410	165320	152560	119830	123080	131040	101130	72949	76159	1.385	1.336	1.233
B8BEP1	Membrane protein-like species=Oryza sativa subsp. japonica taxid=39947 gene=Os09g0344800(predicted) OS=Oryza sativa subsp. indica OX=39946 GN=OsI_30977 PE=4 SV=1	0.581	Down	0.0097759	OsI_30977	8.4	50.514	23	3	3	4	3	3	2	3	2	2	2	2	3	3	3	3	3	2	2	2	2	3	3	3	3	3	2	2	2	2	88700	67188	93923	65702	94225	82703	46220	45354	53497	1.252	0.949	1.326
B8BEV6	Zinc finger CCCH domain-containing protein 59 species=Oryza sativa subsp. japonica taxid=39947 gene=Os09g0364000(predicted) OS=Oryza sativa subsp. indica OX=39946 GN=OsI_31068 PE=4 SV=1	0.454	Down	0.0054791	OsI_31068	17.5	66.936	14	5	4	2	3	2	2	1	1	2	1	0	4	3	4	5	5	3	4	5	2	3	3	3	4	4	3	3	4	2	94130	127450	115300	119430	64589	69095	62355	48707	42059	1.14	1.544	1.396
B8BF66	Transducin/WD40 repeat-like superfamily protein species=Zea mays taxid=4577 gene=ZEAMMB73_Zm00001d033368(predicted) OS=Oryza sativa subsp. indica OX=39946 GN=OsI_31321 PE=4 SV=1	0.614	Down	0.0068839	OsI_31321	22.7	176.44	135	23	23	18	17	14	22	19	20	14	6	5	22	23	20	23	22	22	21	21	17	22	23	20	23	22	22	21	21	17	982250	904260	804740	884500	826400	802390	637750	503320	511510	1.289	1.187	1.056
B8BF68	Dihydrolipoamide acetyltransferase component of pyruvate dehydrogenase complex OS=Oryza sativa subsp. indica OX=39946 GN=OsI_31325 PE=3 SV=1	0.662	Down	0.00110196	OsI_31325	49.9	46.465	120	14	14	16	15	13	13	13	13	13	11	13	14	13	13	12	13	13	14	13	13	14	13	13	12	13	13	14	13	13	1163400	1075500	1106600	933640	874340	890700	781410	754770	675840	1.268	1.172	1.206
B8BF81	ATP-dependent 6-phosphofructokinase species=Oryza glumipatula taxid=40148 gene=PFK(predicted) OS=Oryza sativa subsp. indica OX=39946 GN=OsI_31367 PE=4 SV=1	0.635	Down	0.0059434	OsI_31367	5.1	59.806	16	2	1	3	2	2	2	2	2	2	1	0	2	2	2	2	2	2	2	2	2	1	1	1	1	1	1	1	1	1	68066	71216	67249	63464	58356	64105	49527	44566	37053	1.17	1.224	1.156
B8BF94	CCR2 protein species=Lolium perenne taxid=4522 gene=CCR2(predicted) OS=Oryza sativa subsp. indica OX=39946 GN=OsI_31388 PE=4 SV=1	0.397	Down	5.8262e-05	OsI_31388	14	38.641	22	3	3	4	4	3	2	1	2	2	2	2	3	3	3	2	2	2	2	2	2	3	3	3	2	2	2	2	2	2	161120	170960	155050	39317	57751	58594	70190	61695	61696	1.734	1.84	1.668
B8BFK2	"POT family protein, expressed species=Oryza sativa subsp. japonica taxid=39947 gene=OSJNBb0012A20.8(predicted) OS=Oryza sativa subsp. indica OX=39946 GN=OsI_32536 PE=4 SV=1"	0.435	Down	0.047003	OsI_32536	17.7	101.1	27	6	6	6	5	3	3	2	3	2	2	1	6	6	5	5	4	5	5	4	3	6	6	5	5	4	5	5	4	3	184990	175950	175000	118300	97082	137670	103670	76657	52815	1.484	1.411	1.404
B8BGF8	Acetyl-CoA carboxylase 1 species=Oryza sativa subsp. japonica taxid=39947 gene=ACC1(predicted) OS=Oryza sativa subsp. indica OX=39946 GN=OsI_33225 PE=4 SV=1	0.583	Down	0.021497	OsI_33225	32.2	196.54	190	38	37	25	21	24	29	27	23	18	10	13	38	34	36	37	37	33	37	27	27	37	33	35	36	36	32	36	26	26	1536500	1266500	1372600	1600300	1351100	1317300	1043100	649220	743760	1.271	1.048	1.135
B8BGP6	"Methionyl-tRNA synthetase, putative, expressed species=Oryza sativa subsp. japonica taxid=39947 gene=LOC_Os10g26050(predicted) OS=Oryza sativa subsp. indica OX=39946 GN=OsI_33478 PE=3 SV=1"	0.651	Down	0.0066013	OsI_33478	37.9	68.22	60	11	11	9	8	6	9	7	8	5	4	4	10	9	10	8	11	10	10	7	9	10	9	10	8	11	10	10	7	9	457660	425020	394630	360390	342780	388720	317720	262610	251990	1.287	1.195	1.109
B8BHL4	DNA ligase OS=Oryza sativa subsp. indica OX=39946 GN=OsI_34114 PE=3 SV=1	0.604	Down	0.0039817	OsI_34114	18.5	70.422	27	7	7	4	3	3	4	6	3	1	1	2	5	6	6	6	7	6	6	4	5	5	6	6	6	7	6	6	4	5	131490	132350	112280	115770	112700	97923	83107	77338	66508	1.273	1.282	1.087
B8BHS7	"MSP domain containing protein, expressed species=Oryza sativa subsp. japonica taxid=39947 gene=OSJNBb0015K05.13(predicted) OS=Oryza sativa subsp. indica OX=39946 GN=OsI_34258 PE=4 SV=1"	0.397	Down	0.0137042	OsI_34258	24	30.418	12	4	4	2	2	1	3	1	1	1	0	1	3	4	4	4	4	4	3	4	4	3	4	4	4	4	4	3	4	4	235570	171250	124080	146910	89541	151510	83430	70006	57148	1.877	1.365	0.989
B8BHU9	"Prolyl carboxypeptidase like protein, putative, expressed species=Oryza sativa subsp. japonica taxid=39947 gene=LOC_Os10g36780(predicted) OS=Oryza sativa subsp. indica OX=39946 GN=OsI_34292 PE=4 SV=1"	0.647	Down	0.0057238	OsI_34292	21.8	61.243	35	9	7	3	3	6	3	5	5	3	4	3	8	6	9	7	8	7	8	7	8	6	5	7	6	6	5	6	6	6	794340	704050	745480	528010	655640	734360	547730	479470	423800	1.274	1.129	1.195
B8BI43	Short-chain dehydrogenase TIC 32 chloroplastic species=Zea mays taxid=4577 gene=100192507(predicted) OS=Oryza sativa subsp. indica OX=39946 GN=OsI_34554 PE=3 SV=1	0.486	Down	0.032362	OsI_34554	18.3	44.147	11	4	4	3	0	2	1	1	2	1	1	0	4	3	4	4	4	3	3	3	2	4	3	4	4	4	3	3	3	2	88244	48523	78425	31373	48374	37054	27268	40682	36646	1.819	1	1.617
B8BI74	Palmitoyl-protein thioesterase 1 species=Zea mays taxid=4577(predicted) OS=Oryza sativa subsp. indica OX=39946 GN=OsI_34663 PE=4 SV=1	0.573	Down	0.039443	OsI_34663	18.8	34.199	15	4	4	4	2	2	1	2	1	1	1	1	4	4	4	4	4	3	4	3	4	4	4	4	4	4	3	4	3	4	246230	151500	183870	143970	159220	136090	133300	89247	110590	1.637	1.007	1.222
B8BIS0	"RPT2, putative, expressed species=Oryza sativa subsp. japonica taxid=39947 gene=LOC_Os11g02610(predicted) OS=Oryza sativa subsp. indica OX=39946 GN=OsI_34888 PE=3 SV=1"	0.619	Down	0.020299	OsI_34888	16.5	60.519	28	5	1	4	4	4	1	4	3	1	4	3	4	5	4	3	4	3	3	4	3	1	1	1	1	1	1	1	1	1	223020	230260	158180	91052	114190	128740	120360	123280	134890	1.516	1.565	1.075
B8BIT2	"Cytidylyltransferase family protein, expressed species=Oryza sativa subsp. japonica taxid=39947 gene=LOC_Os12g02820(predicted) OS=Oryza sativa subsp. indica OX=39946 GN=OsI_34911 PE=4 SV=1"	0.501	Down	0.0020621	OsI_34911	27.6	47.078	32	8	8	5	4	5	4	2	5	4	2	1	8	5	7	5	5	7	6	5	7	8	5	7	5	5	7	6	5	7	225080	197780	185030	158000	104070	172000	110770	107670	86272	1.504	1.322	1.237
B8BIX0	"Alpha-L-arabinofuranosidase C-terminus family protein, expressed species=Oryza sativa subsp. japonica taxid=39947 gene=LOC_Os11g03780(predicted) OS=Oryza sativa subsp. indica OX=39946 GN=OsI_34972 PE=4 SV=1"	0.536	Down	0.02492	OsI_34972	21.7	70.026	30	9	7	6	7	2	3	2	5	3	2	0	9	8	9	9	6	8	7	7	6	7	7	7	7	4	6	5	5	4	254560	223240	202180	121360	102080	215350	164120	91507	108950	1.545	1.354	1.227
B8BJ81	"Associated with HOX family protein, expressed species=Oryza sativa subsp. japonica taxid=39947 gene=LOC_Os11g06020(predicted) OS=Oryza sativa subsp. indica OX=39946 GN=OsI_35198 PE=4 SV=1"	0.262	Down	7.5862e-05	OsI_35198	15.3	69.897	17	7	5	3	4	4	1	1	1	1	1	1	4	5	5	1	2	3	2	2	3	2	3	3	0	0	2	1	1	2	451000	401110	435510	0	130270	112810	126210	113040	98584	1.931	1.717	1.865
B8BJD1	Coatomer subunit beta OS=Oryza sativa subsp. indica OX=39946 GN=OsI_35302 PE=4 SV=1	0.655	Down	0.0062772	OsI_35302	33.5	105.18	141	20	11	13	17	15	17	21	16	15	10	17	16	18	16	16	18	18	15	16	16	10	10	8	10	10	10	9	10	8	1512700	1346600	1191500	1437700	1310000	1272100	955980	863560	834950	1.269	1.13	1
B8BJE0	Expressed protein species=Oryza sativa subsp. japonica taxid=39947 gene=LOC_Os11g07470(predicted) OS=Oryza sativa subsp. indica OX=39946 GN=OsI_35314 PE=4 SV=1	0.571	Down	0.032185	OsI_35314	14.8	156.9	65	13	13	13	9	5	7	9	8	6	5	3	13	12	12	13	11	12	12	11	10	13	12	12	13	11	12	12	11	10	829420	831110	797860	835620	721910	733850	555700	460860	387740	1.213	1.215	1.167
B8BJE2	"DEAD/DEAH box helicase family protein, expressed species=Oryza sativa subsp. japonica taxid=39947 gene=LOC_Os11g07500(predicted) OS=Oryza sativa subsp. indica OX=39946 GN=OsI_35316 PE=4 SV=1"	0.417	Down	0.0041022	OsI_35316	11.3	112.45	23	7	7	5	5	5	1	4	3	0	0	0	7	7	5	4	7	6	5	3	3	7	7	5	4	7	6	5	3	3	106130	107700	93057	72984	81096	65315	55542	37242	35141	1.46	1.482	1.28
B8BJF9	"Short-chain dehydrogenase TIC 32, chloroplastic-like species=Panicum miliaceum taxid=4540 gene=C2845_PM18G02330(predicted) OS=Oryza sativa subsp. indica OX=39946 GN=OsI_35355 PE=3 SV=1"	0.666	Down	0.0052831	OsI_35355	23.8	36.505	33	5	5	4	4	5	4	3	3	3	3	4	5	5	5	5	4	5	5	5	5	5	5	5	5	4	5	5	5	5	256930	227330	264780	212570	201760	219460	147970	172010	178600	1.229	1.087	1.267
B8BJG0	WW domain-containing oxidoreductase species=Triticum urartu taxid=4572 gene=TRIUR3_31320(predicted) OS=Oryza sativa subsp. indica OX=39946 GN=OsI_35356 PE=4 SV=1	0.566	Down	0.0048175	OsI_35356	17.8	63.602	37	8	8	6	5	5	4	4	5	2	4	2	6	7	8	8	7	8	7	7	7	6	7	8	8	7	8	7	7	7	330470	320670	421060	306540	277440	376710	186120	221230	199890	1.127	1.093	1.435
B8BJP9	"ABC1 family protein, expressed species=Oryza sativa subsp. japonica taxid=39947 gene=LOC_Os11g11000(predicted) OS=Oryza sativa subsp. indica OX=39946 GN=OsI_35541 PE=4 SV=1"	0.613	Down	0.008664	OsI_35541	17.2	79.994	63	9	9	8	9	7	9	7	5	7	5	6	8	9	8	9	9	7	8	7	7	8	9	8	9	9	7	8	7	7	530670	513310	647270	525550	464930	462980	395830	312560	328640	1.142	1.105	1.393
B8BKW6	"Respiratory burst oxidase protein D, putative, expressed species=Oryza sativa subsp. japonica taxid=39947 gene=LOC_Os11g33120(predicted) OS=Oryza sativa subsp. indica OX=39946 GN=OsI_36373 PE=4 SV=1"	0.625	Down	0.042818	OsI_36373	9.9	109.61	23	6	6	3	4	3	4	2	1	2	2	2	6	4	3	5	4	4	5	4	4	6	4	3	5	4	4	5	4	4	95637	102160	116300	113200	113740	86078	83708	48494	64008	1.045	1.117	1.271
B8BLD3	"Leucine Rich Repeat family protein, expressed species=Oryza sativa subsp. japonica taxid=39947 gene=LOC_Os11g37050(predicted) OS=Oryza sativa subsp. indica OX=39946 GN=OsI_36704 PE=4 SV=1"	0.269	Down	0.031961	OsI_36704	21.9	95.051	52	14	14	9	8	12	7	6	7	3	0	0	11	13	13	12	10	12	10	7	4	11	13	13	12	10	12	10	7	4	337240	365490	619170	341950	377770	331180	223080	61408	70571	1.113	1.206	2.043
B8BLH9	"1-acyl-sn-glycerol-3-phosphate acyltransferase PLS1, putative, expressed species=Oryza sativa subsp. japonica taxid=39947 gene=LOC_Os11g41900(predicted) OS=Oryza sativa subsp. indica OX=39946 GN=OsI_36790 PE=4 SV=1"	0.608	Down	0.00070364	OsI_36790	12.8	42.475	17	3	3	2	2	2	3	3	0	1	2	2	2	2	2	3	3	3	2	3	3	2	2	2	3	3	3	2	3	3	151470	143490	144420	176480	141700	129300	97018	81537	88406	1.181	1.119	1.127
B8BM92	Peroxidase OS=Oryza sativa subsp. indica OX=39946 GN=OsI_38572 PE=3 SV=1	0.635	Down	5.8768e-05	OsI_38572	16.4	39.36	19	4	4	2	2	2	2	3	2	1	3	2	4	4	4	4	4	4	4	4	2	4	4	4	4	4	4	4	4	2	290570	276670	292990	258000	277330	242720	176220	182340	187530	1.197	1.14	1.207
B8BMF7	Trafficking protein particle complex II-specific subunit 130 homolog species=Oryza sativa subsp. japonica taxid=39947 gene=TRS130(predicted) OS=Oryza sativa subsp. indica OX=39946 GN=OsI_38682 PE=4 SV=1	0.644	Down	0.032243	OsI_38682	8.4	134.38	23	5	5	3	2	3	4	5	2	2	0	2	5	4	5	4	5	5	4	3	4	5	4	5	4	5	5	4	3	4	108030	94569	84269	97605	83286	91899	74229	49059	61432	1.306	1.143	1.019
B8BNT0	"Outer membrane protein, OMP85 family protein species=Oryza sativa subsp. japonica taxid=39947 gene=LOC_Os11g01490(predicted) OS=Oryza sativa subsp. indica OX=39946 GN=OsI_37146 PE=4 SV=1"	0.612	Down	0.0046829	OsI_37146	9.2	56.095	17	3	3	3	1	2	2	2	2	3	2	0	3	2	3	3	2	2	3	2	2	3	2	3	3	2	2	3	2	2	123340	104100	112720	100620	71752	93046	73638	59878	74559	1.364	1.151	1.247
B8BNY8	Expressed protein species=Oryza sativa subsp. japonica taxid=39947 gene=LOC_Os12g02660(predicted) OS=Oryza sativa subsp. indica OX=39946 GN=OsI_37254 PE=4 SV=1	0.584	Down	0.0012967	OsI_37254	29.7	59.989	76	11	11	10	8	9	10	11	9	6	6	7	10	10	10	11	11	11	11	11	9	10	10	10	11	11	11	11	11	9	620600	572680	684600	590140	505690	549130	396470	353020	346170	1.209	1.116	1.334
B8BP85	"Phosphoglucan, water dikinase, chloroplastic species=Oryza sativa subsp. japonica taxid=39947 gene=GWD3(predicted) OS=Oryza sativa subsp. indica OX=39946 GN=OsI_38056 PE=4 SV=1"	0.665	Down	0.028644	OsI_38056	22.2	131.39	83	17	15	8	8	14	12	9	11	10	5	6	15	15	16	14	14	14	12	12	13	13	13	14	12	12	12	10	10	11	861910	828910	1058900	945830	933170	814980	721070	591430	516100	1.067	1.026	1.31
B8BP88	"Phosphatidylinositol 3,4,5-trisphosphate 3-phosphatase and protein-tyrosine-phosphatase PTEN2A species=Dichanthelium oligosanthes taxid=888268 gene=BAE44_0008647(predicted) OS=Oryza sativa subsp. indica OX=39946 GN=OsI_38062 PE=4 SV=1"	0.587	Down	0.00069661	OsI_38062	11.8	68.609	22	5	5	4	3	2	4	1	3	2	1	2	3	5	5	5	4	5	4	5	4	3	5	5	5	4	5	4	5	4	136150	122790	127930	123370	108350	101180	77903	68779	80480	1.294	1.167	1.216
B8BPD2	"Retrotransposon protein, putative, unclassified, expressed species=Oryza sativa subsp. japonica taxid=39947 gene=LOC_Os12g24250(predicted) OS=Oryza sativa subsp. indica OX=39946 GN=OsI_38153 PE=4 SV=1"	0.618	Down	0.025742	OsI_38153	7.4	117.14	28	5	3	4	2	3	3	4	4	3	2	3	5	4	5	3	4	5	5	4	5	3	3	3	1	2	3	3	2	3	208800	172930	168020	176610	179260	172890	142040	93827	104150	1.325	1.097	1.066
A2X747	Hydroxycinnamoyltransferase 2 species=Oryza sativa subsp. japonica taxid=39947 gene=HCT2(predicted) OS=Oryza sativa subsp. indica OX=39946 GN=OsI_08038 PE=4 SV=1	1.735	Down	0.022423	OsI_08038	16.7	47.948	25	5	3	2	2	1	3	3	3	4	4	3	5	4	4	5	5	5	5	4	5	3	2	2	3	3	3	3	2	3	62048	71264	59321	125300	97276	100400	104860	141000	88206	0.657	0.755	0.628
B8APF3	Nuclear cap-binding protein subunit 1 species=Oryza sativa subsp. japonica taxid=39947 gene=ABH1(predicted) OS=Oryza sativa subsp. indica OX=39946 GN=OsI_11548 PE=4 SV=1	0.556	UP	0.041736	OsI_11548	20	97.451	45	10	10	8	6	5	4	6	4	7	3	2	10	10	9	10	9	9	8	8	7	10	10	9	10	9	9	8	8	7	551010	570350	560130	519400	446350	497490	394280	277170	263300	1.216	1.258	1.236
A2WKD1	Probable calcium-binding protein CML16 species=Oryza sativa subsp. japonica taxid=39947 gene=CML16(predicted) OS=Oryza sativa subsp. indica OX=39946 GN=OsI_00281 PE=4 SV=1	4.565	Up	0.0196558	OsI_00281	48.1	19.263	24	7	7	0	0	0	3	4	3	4	5	5	3	5	4	7	5	6	6	6	7	3	5	4	7	5	6	6	6	7	62672	63921	64166	237830	208080	236880	196310	269140	404880	0.323	0.33	0.331
A2WLD9	MAR-binding filament-like protein 1 species=Dichanthelium oligosanthes taxid=888268 gene=BAE44_0020799(predicted) OS=Oryza sativa subsp. indica OX=39946 GN=OsI_00648 PE=4 SV=1	1.513	Up	0.0131961	OsI_00648	38.9	89.886	172	26	26	21	16	19	20	16	15	22	23	20	23	23	23	26	25	21	24	26	25	23	23	23	26	25	21	24	26	25	2609000	2791500	3232200	3495800	3521600	2832700	3750700	4519600	4791600	0.744	0.796	0.922
A2WLK9	60S acidic ribosomal protein P2A species=Aegilops tauschii taxid=37682 gene=F775_07539(predicted) OS=Oryza sativa subsp. indica OX=39946 GN=OsI_00724 PE=3 SV=1	1.723	Up	0.0045968	OsI_00724	46.5	11.607	32	3	3	4	5	4	3	3	3	3	4	3	3	3	2	2	3	3	3	3	3	3	3	2	2	3	3	3	3	3	661480	675350	708740	976040	954210	952880	973540	1243800	1307600	0.704	0.719	0.755
A2WSX8	50S ribosomal protein L31 OS=Oryza sativa subsp. indica OX=39946 GN=OsI_02967 PE=3 SV=1	1.67	Up	0.043638	OsI_02967	23.7	15.215	31	2	2	3	3	3	3	4	4	5	3	3	2	2	2	2	2	2	2	2	2	2	2	2	2	2	2	2	2	2	1074000	1189500	1352200	1329400	1309800	1400900	1456800	2126600	2457500	0.706	0.782	0.889
A2WTS1	Ribosomal protein rpS20 species=Zea mays taxid=4577(predicted) OS=Oryza sativa subsp. indica OX=39946 GN=OsI_03263 PE=3 SV=1	2.01	Up	0.0477	OsI_03263	7.7	21.519	8	2	2	1	0	1	2	1	1	0	1	1	2	2	2	2	2	2	2	2	2	2	2	2	2	2	2	2	2	2	111300	152770	118900	186460	222520	137110	160050	297960	311940	0.59	0.809	0.63
A2WUC2	Putative ubiquinol-cytochrome-c reductase species=Oryza sativa subsp. japonica taxid=39947 gene=B1142C05.2(predicted) OS=Oryza sativa subsp. indica OX=39946 GN=OsI_03472 PE=3 SV=1	1.544	Up	0.0076629	OsI_03472	13.1	55.802	16	5	5	2	2	1	3	1	1	2	2	2	5	4	4	5	4	4	4	3	3	5	4	4	5	4	4	4	3	3	50800	53392	41597	56237	41316	64340	68599	77191	79297	0.858	0.902	0.703
A2WUD7	Cytidine deaminase species=Oryza glaberrima taxid=4538(predicted) OS=Oryza sativa subsp. indica OX=39946 GN=OsI_03488 PE=4 SV=1	1.634	Up	0.0059555	OsI_03488	36.9	32.001	27	6	6	2	1	2	6	4	5	1	2	4	6	4	5	5	5	5	3	4	5	6	4	5	5	5	5	3	4	5	113050	103630	92818	206520	183330	203460	146210	186380	173020	0.722	0.662	0.593
A2WUK8	Plasminogen activator inhibitor 1 RNA-binding protein species=Panicum miliaceum taxid=4540 gene=C2845_PM08G24620(predicted) OS=Oryza sativa subsp. indica OX=39946 GN=OsI_03559 PE=4 SV=1	1.958	Up	0.02598	OsI_03559	35.8	36.04	46	9	7	2	4	4	7	4	5	4	9	7	7	8	8	9	7	8	8	9	8	5	6	6	7	5	6	6	7	6	490820	721970	851840	1061100	1145700	954290	1085500	1354100	1603400	0.477	0.701	0.827
A2WWU3	Ubiquitin-conjugating enzyme E2 7 isoform X2 species=Panicum miliaceum taxid=4540 gene=C2845_PM07G28030(predicted) OS=Oryza sativa subsp. indica OX=39946 GN=OsI_04373 PE=3 SV=1	1.665	Up	0.00102264	OsI_04373	29.6	19.013	29	3	2	3	3	3	3	3	3	4	3	4	3	3	3	3	3	3	3	3	3	2	2	2	2	2	2	2	2	2	218710	240510	201740	294200	273180	299880	346730	366500	387260	0.749	0.823	0.691
A2WXB4	BolA-like protein species=Oryza sativa subsp. japonica taxid=39947 gene=Os01g0866600(predicted) OS=Oryza sativa subsp. indica OX=39946 GN=OsI_04560 PE=3 SV=1	1.925	Up	0.00103583	OsI_04560	42.6	9.8831	21	3	3	2	1	2	2	2	3	3	3	3	3	3	3	3	3	3	3	3	3	3	3	3	3	3	3	3	3	3	102000	110580	117700	134380	126740	175880	223160	185680	226630	0.654	0.709	0.755
A2WYB5	OsGRP2 species=Oryza sativa taxid=4530 gene=OsGRP2(predicted) OS=Oryza sativa subsp. indica OX=39946 GN=OsI_04919 PE=4 SV=1	1.687	Up	0.00172462	OsI_04919	52	15.547	35	5	5	4	4	3	3	3	4	5	4	5	5	4	5	5	5	5	5	5	5	5	4	5	5	5	5	5	5	5	649090	788150	745860	937040	831230	982980	1131300	1275300	1277700	0.678	0.823	0.779
A2WYS1	Protein SRC2 species=Panicum miliaceum taxid=4540 gene=C2845_PM14G13690(predicted) OS=Oryza sativa subsp. indica OX=39946 GN=OsI_05079 PE=4 SV=1	1.682	Up	0.00196295	OsI_05079	19.6	36.238	23	4	4	3	1	2	2	3	3	2	3	4	3	3	2	3	3	3	3	4	4	3	3	2	3	3	3	3	4	4	109660	100330	112100	159090	163800	178670	203800	170890	166790	0.723	0.661	0.739
A2X0H8	AY109859 species=Arundo donax taxid=35708(predicted) OS=Oryza sativa subsp. indica OX=39946 GN=OsI_05715 PE=3 SV=1	1.511	Up	0.021301	OsI_05715	59.7	29.049	94	10	9	10	8	11	9	7	11	11	12	15	8	9	9	9	9	8	8	9	9	8	9	9	9	9	8	8	9	9	819970	843840	996540	944010	866720	1014900	1103800	1451000	1464100	0.776	0.799	0.944
A2X1H8	60S ribosomal protein L27a-3 species=Dichanthelium oligosanthes taxid=888268 gene=BAE44_0017072(predicted) OS=Oryza sativa subsp. indica OX=39946 GN=OsI_06059 PE=3 SV=1	1.931	Up	0.048418	OsI_06059	19.4	15.795	15	2	2	2	2	1	1	2	3	1	1	2	2	2	2	2	2	2	2	2	2	2	2	2	2	2	2	2	2	2	202860	157290	263220	159010	280690	235120	279450	412560	512440	0.73	0.566	0.947
A2X358	50S ribosomal protein L21 species=Zea mays taxid=4577(predicted) OS=Oryza sativa subsp. indica OX=39946 GN=OsI_06639 PE=3 SV=1	1.898	Up	0.0113802	OsI_06639	32.7	23.365	66	7	7	6	7	6	7	7	7	5	11	10	7	7	7	7	7	7	7	7	7	7	7	7	7	7	7	7	7	7	1240400	1378700	1406100	1558700	1515300	1607500	1909600	2879400	2854400	0.683	0.759	0.774
A2X5I8	ATP-dependent Clp protease ATP-binding subunit species=Oryza sativa subsp. indica taxid=39946 gene=CLPD1(predicted) OS=Oryza sativa subsp. indica OX=39946 GN=OsI_07468 PE=3 SV=1	7.18	Up	3.9661e-05	OsI_07468	43.5	96.45	190	28	23	9	8	8	32	31	35	23	26	18	16	18	17	26	26	28	25	27	25	12	14	13	22	22	23	21	23	21	589620	508340	633420	6280200	5497900	6388800	4451600	4454300	3527400	0.164	0.142	0.176
A2X5L0	Copper chaperone homolog CCH species=Oryza sativa subsp. japonica taxid=39947 gene=P0476H10.30-1(predicted) OS=Oryza sativa subsp. indica OX=39946 GN=OsI_07492 PE=4 SV=1	1.616	Up	0.0035355	OsI_07492	31.8	13.094	36	3	3	4	4	3	3	3	4	5	5	5	3	3	3	3	3	3	3	3	3	3	3	3	3	3	3	3	3	3	411990	402540	339270	445190	458580	457650	563190	655250	645700	0.847	0.827	0.697
A2X5T7	Serine decarboxylase 1 species=Oryza sativa subsp. japonica taxid=39947 gene=SDC1(predicted) OS=Oryza sativa subsp. indica OX=39946 GN=OsI_07573 PE=3 SV=1	2.192	Up	0.020517	OsI_07573	25.8	54.016	16	8	8	0	0	0	5	3	2	2	1	3	4	5	4	5	4	7	5	5	4	4	5	4	5	4	7	5	5	4	68427	36556	49786	287680	216540	196880	103940	94957	140170	0.515	0.275	0.375
A2X6P6	Ubiquitin-associated protein species=Triticum aestivum taxid=4565 gene=UBA(predicted) OS=Oryza sativa subsp. indica OX=39946 GN=OsI_07886 PE=4 SV=1	4.241	Up	0.030618	OsI_07886	16.2	92.753	37	8	8	1	0	0	7	8	6	5	5	5	5	2	4	7	8	8	6	6	7	5	2	4	7	8	8	6	6	7	35174	75780	32267	328800	325690	318550	197010	211290	199160	0.184	0.396	0.168
A2X822	Glutathione peroxidase OS=Oryza sativa subsp. indica OX=39946 GN=OsI_08376 PE=3 SV=1	1.632	Up	3.7247e-05	OsI_08376	29	25.785	19	4	3	2	2	2	2	2	3	2	2	2	3	2	4	2	2	3	4	4	3	2	2	3	2	2	3	3	3	3	349140	355350	337890	408570	435980	428860	563500	587610	550360	0.782	0.796	0.757
A2X9N1	"ATP synthase delta chain, chloroplastic species=Dichanthelium oligosanthes taxid=888268 gene=BAE44_0011724(predicted) OS=Oryza sativa subsp. indica OX=39946 GN=OsI_08949 PE=4 SV=1"	2.465	Up	0.0158769	OsI_08949	45	11.061	58	4	4	2	6	8	7	5	7	7	8	8	2	3	4	3	4	4	4	3	4	2	3	4	3	4	4	4	3	4	537470	634900	866960	746450	877150	874020	1220000	1594200	2214400	0.506	0.597	0.816
A2XA10	"Soluble inorganic pyrophosphatase 6, chloroplastic species=Panicum miliaceum taxid=4540 gene=C2845_PM12G28220(predicted) OS=Oryza sativa subsp. indica OX=39946 GN=OsI_09082 PE=4 SV=1"	1.589	Up	0.020062	OsI_09082	53.8	31.781	161	15	15	17	14	14	17	14	24	18	23	20	13	13	14	15	15	15	15	15	15	13	13	14	15	15	15	15	15	15	5099800	5745400	6172800	5756000	5629400	6992100	7192300	9790300	10078000	0.735	0.828	0.89
A2XAA0	"Chaperonin, chloroplastic species=Zea mays taxid=4577 gene=CPN20_1(predicted) OS=Oryza sativa subsp. indica OX=39946 GN=OsI_09178 PE=3 SV=1"	2.822	Up	0.048838	OsI_09178	43.1	26.588	50	10	10	3	3	3	6	7	5	6	7	10	7	7	7	9	10	10	10	10	10	7	7	7	9	10	10	10	10	10	243950	239100	239130	363420	407330	318820	416650	733830	886580	0.57	0.559	0.559
A2XAC1	Plastid transcriptionally active 18 species=Zea mays taxid=4577 gene=100277516(predicted) OS=Oryza sativa subsp. indica OX=39946 GN=OsI_09199 PE=4 SV=1	1.816	Up	0.0144403	OsI_09199	13.9	17.609	15	1	1	1	1	1	3	2	2	1	3	1	1	1	1	1	1	1	1	1	1	1	1	1	1	1	1	1	1	1	53028	60445	63576	71681	73356	66714	81822	126330	113450	0.672	0.766	0.805
A2XBM1	Nascent polypeptide-associated complex subunit beta OS=Oryza sativa subsp. indica OX=39946 GN=OsI_09683 PE=3 SV=1	1.509	Up	0.042361	OsI_09683	17.2	66.82	71	9	8	7	9	6	8	9	8	7	12	5	7	7	6	7	7	6	7	8	7	6	6	5	6	6	5	6	7	6	664940	674950	693200	728180	765300	717340	869400	1165900	1032400	0.818	0.831	0.853
A2XC41	Chloroplast signal recognition particle 43 OS=Oryza sativa subsp. indica OX=39946 GN=cpSRP43 PE=4 SV=1	1.792	Up	0.026043	cpSRP43	18.6	42.133	34	6	6	3	4	2	4	3	4	3	6	5	5	5	5	5	5	5	5	6	5	5	5	5	5	5	5	5	6	5	326360	356760	355100	406410	443390	363440	444220	659950	756170	0.714	0.781	0.777
A2XDS7	MFP1 attachment factor 1 species=Zea mays taxid=4577 gene=MAF1_1(predicted) OS=Oryza sativa subsp. indica OX=39946 GN=OsI_10471 PE=4 SV=1	2.668	Up	0.0075635	OsI_10471	47.4	15.537	14	3	3	1	1	1	0	1	2	2	4	2	2	2	2	2	2	2	3	3	2	2	2	2	2	2	2	3	3	2	41028	47058	25602	23126	54843	57964	109860	108390	85137	0.668	0.766	0.417
A2XEE5	"NHP2-like protein 1, putative, expressed species=Oryza sativa subsp. japonica taxid=39947 gene=LOC_Os03g13800(predicted) OS=Oryza sativa subsp. indica OX=39946 GN=OsI_10701 PE=4 SV=1"	1.531	Up	0.00020449	OsI_10701	35.9	13.932	18	3	3	2	2	1	2	1	1	4	3	2	2	2	2	2	2	2	3	3	2	2	2	2	2	2	2	3	3	2	220640	215440	217740	324930	314090	315160	329400	354330	317550	0.761	0.743	0.751
A2XEE9	"Protein EARLY-RESPONSIVE TO DEHYDRATION 7, chloroplastic species=Zea mays taxid=4577 gene=ERD7_0(predicted) OS=Oryza sativa subsp. indica OX=39946 GN=OsI_10705 PE=4 SV=1"	1.808	Up	0.0064645	OsI_10705	20.3	51.283	31	7	7	3	2	1	5	6	3	4	4	3	6	7	4	5	6	5	7	6	5	6	7	4	5	6	5	7	6	5	86805	75661	71499	256280	235660	235210	156180	151530	115160	0.564	0.492	0.465
A2XF40	70 kDa heat shock protein species=Oryza sativa subsp. japonica taxid=39947 gene=LOC_Os03g16860(predicted) OS=Oryza sativa subsp. indica OX=39946 GN=OsI_10982 PE=3 SV=1	1.607	Up	0.00023598	OsI_10982	59.1	47.444	250	22	12	24	23	20	32	28	31	35	29	28	21	22	21	22	22	22	22	22	21	11	12	12	12	12	12	12	12	11	8103400	7427200	7331200	12578000	11525000	13159000	12747000	11887000	12109000	0.753	0.69	0.681
A2XF75	Putative methyltransferase species=Dichanthelium oligosanthes taxid=888268 gene=BAE44_0016180(predicted) OS=Oryza sativa subsp. indica OX=39946 GN=OsI_11014 PE=4 SV=1	7.377	Up	0.0031193	OsI_11014	28.5	29.75	20	5	5	2	1	1	3	3	2	2	2	4	3	2	2	5	5	5	4	4	5	3	2	2	5	5	5	4	4	5	66617	82063	30349	217760	303890	380380	445080	349470	526540	0.25	0.307	0.114
A2XHP8	Putative salt-induced protein species=Oryza sativa subsp. japonica taxid=39947 gene=Os03g28160(predicted) OS=Oryza sativa subsp. indica OX=39946 GN=OsI_11938 PE=4 SV=1	1.577	Up	0.00126205	OsI_11938	85.3	19.971	94	10	10	12	10	8	9	13	9	13	11	9	10	10	9	10	10	10	10	9	10	10	10	9	10	10	10	10	9	10	1408100	1479300	1612100	1924000	1885800	2044200	2548500	2313900	2232100	0.726	0.763	0.832
A2XIE7	"ABC transporter family protein, expressed species=Oryza sativa subsp. japonica taxid=39947 gene=LOC_Os03g32630(predicted) OS=Oryza sativa subsp. indica OX=39946 GN=OsI_12206 PE=4 SV=1"	1.612	Up	0.00178003	OsI_12206	23.2	77.833	39	11	11	3	3	1	5	5	5	7	5	5	7	7	8	10	9	10	10	9	9	7	7	8	10	9	10	10	9	9	163670	148120	173230	268050	258480	211420	254530	243720	283890	0.735	0.665	0.778
A2XKG6	"Glucan endo-1,3-beta-glucosidase 7 species=Panicum miliaceum taxid=4540 gene=C2845_PM02G03100(predicted) OS=Oryza sativa subsp. indica OX=39946 GN=OsI_12942 PE=3 SV=1"	1.693	Up	0.025422	OsI_12942	14	47.717	20	3	3	2	2	1	2	3	2	3	2	3	2	3	3	2	3	3	3	3	3	2	3	3	2	3	3	3	3	3	67496	41928	52653	99202	84881	78625	78762	96840	98904	0.869	0.54	0.678
A2XLF0	Expressed protein species=Oryza sativa subsp. japonica taxid=39947 gene=LOC_Os03g50870(predicted) OS=Oryza sativa subsp. indica OX=39946 GN=OsI_13299 PE=4 SV=1	5.608	Up	0.000996	OsI_13299	25.2	45.068	26	5	5	1	1	1	3	3	5	4	3	5	2	3	3	3	3	5	5	5	5	2	3	3	3	3	5	5	5	5	27651	28696	43170	133140	175830	181730	240810	163390	153650	0.217	0.225	0.338
A2XLZ8	"NAD dependent epimerase/dehydratase family protein, expressed species=Oryza sativa subsp. japonica taxid=39947 gene=LOC_Os03g53690(predicted) OS=Oryza sativa subsp. indica OX=39946 GN=OsI_13504 PE=4 SV=1"	2.134	Up	0.031924	OsI_13504	33	27.289	22	4	4	2	2	2	2	2	1	3	4	4	4	4	4	4	4	4	4	4	4	4	4	4	4	4	4	4	4	4	289960	275270	162410	400710	368340	389310	380710	542800	629690	0.759	0.72	0.425
A2XMY6	Histone H1.2 species=Dendrobium catenatum taxid=906689 gene=MA16_Dca014714(predicted) OS=Oryza sativa subsp. indica OX=39946 GN=OsI_13914 PE=3 SV=1	2.169	Up	0.038724	OsI_13914	21.2	29.658	47	4	4	5	5	4	5	7	7	4	3	7	3	2	3	3	4	4	4	3	4	3	2	3	3	4	4	4	3	4	254610	232430	544780	809310	1187700	648730	694440	688600	856070	0.387	0.354	0.829
A2XN64	Expressed protein species=Oryza sativa subsp. japonica taxid=39947 gene=LOC_Os03g59320(predicted) OS=Oryza sativa subsp. indica OX=39946 GN=OsI_13997 PE=4 SV=1	1.815	Up	0.00046016	OsI_13997	28.7	22.196	54	4	4	4	4	4	6	7	7	6	8	8	4	4	4	4	4	4	4	4	4	4	4	4	4	4	4	4	4	4	426890	437130	420100	729020	733750	693730	693690	818690	818280	0.666	0.682	0.655
A2XNF7	Actin-depolymerizing factor 3 species=Oryza sativa subsp. japonica taxid=39947 gene=ADF3(predicted) OS=Oryza sativa subsp. indica OX=39946 GN=OsI_14096 PE=3 SV=1	7.347	Up	0.0031161	OsI_14096	55.3	16.177	34	5	5	2	0	1	5	4	5	8	4	5	5	2	5	5	5	5	5	5	5	5	2	5	5	5	5	5	5	5	80564	112640	39956	652720	571960	562080	691900	482440	537510	0.194	0.272	0.096
A2XNH4	"Armadillo/beta-catenin-like repeat family protein, expressed species=Oryza sativa subsp. japonica taxid=39947 gene=OSJNBb0081B07.19(predicted) OS=Oryza sativa subsp. indica OX=39946 GN=OsI_14114 PE=4 SV=1"	2.002	Up	0.0078592	OsI_14114	34.8	41.058	54	9	9	4	5	5	6	6	8	6	8	6	5	8	7	9	8	9	7	8	8	5	8	7	9	8	9	7	8	8	178430	173930	188720	312380	303080	326270	272070	388360	422760	0.626	0.61	0.662
A2XP75	Putative zinc finger protein species=Oryza sativa subsp. japonica taxid=39947 gene=LOC_Os03g63710(predicted) OS=Oryza sativa subsp. indica OX=39946 GN=OsI_14379 PE=4 SV=1	1.535	Up	0.0037005	OsI_14379	18.9	44.898	18	6	6	1	1	0	3	4	3	4	1	1	6	4	4	4	6	4	6	6	6	6	4	4	4	6	4	6	6	6	114080	102030	89553	184310	175480	154850	158700	158480	151940	0.796	0.712	0.625
A2XPS1	OSJNBb0050O03.8 protein species=Oryza sativa subsp. japonica taxid=39947 gene=Os04g0117100(predicted) OS=Oryza sativa subsp. indica OX=39946 GN=OsI_14632 PE=4 SV=1	1.672	Up	0.00048411	OsI_14632	61.5	5.2901	17	2	2	2	2	2	1	2	2	2	2	2	2	2	2	2	2	2	2	2	2	2	2	2	2	2	2	2	2	2	226230	252740	241150	268750	293730	293720	413080	419270	371970	0.732	0.818	0.781
A2XRP7	OSIGBa0092O07.2 protein species=Oryza sativa taxid=4530 gene=OSIGBa0157N01.7(predicted) OS=Oryza sativa subsp. indica OX=39946 GN=OsI_15302 PE=4 SV=1	1.601	Up	0.048504	OsI_15302	52.8	26.858	88	8	7	10	10	10	9	11	9	9	10	10	7	7	7	7	7	7	7	7	7	7	7	7	7	7	7	7	7	7	561090	657160	735880	748650	744700	759730	769900	1157900	1202000	0.688	0.806	0.903
A2XST3	Acetolactate synthase OS=Oryza sativa subsp. indica OX=39946 GN=OsI_15666 PE=3 SV=1	1.556	Up	0.0158589	OsI_15666	5.6	71.175	21	3	3	2	3	2	2	1	2	2	4	3	3	2	2	3	3	3	2	3	2	3	2	2	3	3	3	2	3	2	60252	59336	64980	66268	67365	73374	76985	104330	105890	0.799	0.787	0.862
A2XTK3	GrpE protein homolog OS=Oryza sativa subsp. indica OX=39946 GN=OsI_15938 PE=3 SV=1	1.575	Up	0.026916	OsI_15938	47.6	31.368	85	12	12	8	9	10	10	7	7	9	12	13	11	11	11	12	11	12	11	12	12	11	11	11	12	11	12	11	12	12	2607600	3030600	3272700	2816000	3078100	3422900	3693000	5238700	5100700	0.727	0.845	0.913
A2XTZ3	OSIGBa0152K17.4 protein species=Oryza sativa taxid=4530 gene=OSIGBa0152K17.4(predicted) OS=Oryza sativa subsp. indica OX=39946 GN=OsI_16072 PE=4 SV=1	1.558	Up	0.0064963	OsI_16072	38.7	36.05	39	8	8	5	4	2	3	4	6	7	4	4	5	5	7	7	6	7	7	8	6	5	5	7	7	6	7	7	8	6	266150	296130	242890	283060	292620	345170	381620	402310	470300	0.804	0.894	0.733
A2XU97	H0219H12.12 protein species=Oryza sativa taxid=4530 gene=H0219H12.12(predicted) OS=Oryza sativa subsp. indica OX=39946 GN=OsI_16175 PE=4 SV=1	1.939	Up	0.0157245	OsI_16175	23.5	19.956	27	4	4	3	2	4	3	2	3	4	3	3	4	4	4	4	4	4	4	4	4	4	4	4	4	4	4	4	4	4	654400	735230	853560	875780	892330	968890	1085700	1510700	1751500	0.631	0.709	0.824
A2XV46	NADPH oxidoreductase species=Oryza sativa subsp. japonica taxid=39947 gene=OsNADPH-1(predicted) OS=Oryza sativa subsp. indica OX=39946 GN=OsI_16484 PE=4 SV=1	2.666	Up	0.0025575	OsI_16484	51.3	37.587	121	13	11	8	9	11	15	20	17	14	12	15	11	10	12	11	13	11	12	12	11	9	8	10	9	11	9	10	10	9	750730	596590	871010	2413800	2230800	2144700	1610800	2111400	2190000	0.453	0.36	0.525
A2XVN0	OSJNBb0065J09.4 protein species=Oryza sativa subsp. japonica taxid=39947 gene=Os04g0523000(predicted) OS=Oryza sativa subsp. indica OX=39946 GN=OsI_16690 PE=4 SV=1	1.506	Up	0.00190074	OsI_16690	35.1	20.291	30	4	4	3	3	3	3	2	3	4	4	5	4	3	3	3	3	4	4	4	4	4	3	3	3	3	4	4	4	4	363430	405130	392600	398170	442720	460170	567260	545640	635850	0.777	0.866	0.839
A2XVT3	B1011H02.3 protein species=Oryza sativa taxid=4530 gene=B1011H02.3(predicted) OS=Oryza sativa subsp. indica OX=39946 GN=OsI_16748 PE=4 SV=1	1.809	Up	0.029344	OsI_16748	19.4	19.147	19	3	3	2	3	3	2	1	2	2	2	2	3	3	3	3	3	2	2	2	3	3	3	3	3	3	2	2	2	3	104060	117340	84369	115170	153860	148040	137640	188580	226950	0.734	0.828	0.595
A2XX00	OSIGBa0142I02-OSIGBa0101B20.3 protein species=Oryza sativa taxid=4530 gene=OSIGBa0142I02-OSIGBa0101B20.3(predicted) OS=Oryza sativa subsp. indica OX=39946 GN=OsI_17193 PE=4 SV=1	1.667	Up	0.03232	OsI_17193	27.2	31.529	60	7	7	4	8	10	3	7	6	6	6	10	5	7	6	6	6	7	6	7	7	5	7	6	6	6	7	6	7	7	732460	795840	831130	842970	862340	830890	982960	1311900	1638900	0.747	0.811	0.847
A2XX54	Ubiquinol oxidase OS=Oryza sativa subsp. indica OX=39946 GN=OsI_17254 PE=3 SV=1	1.697	Up	0.00103757	OsI_17254	18.1	37.136	22	4	4	2	2	2	4	3	3	2	2	2	4	3	4	4	4	4	4	4	4	4	3	4	4	4	4	4	4	4	109990	94218	107890	184840	210550	148580	171960	167480	190160	0.714	0.612	0.701
A2XX62	V-type proton ATPase subunit G OS=Oryza sativa subsp. indica OX=39946 GN=OsI_17264 PE=3 SV=1	1.629	Up	0.0032799	OsI_17264	62.7	12.305	41	5	3	2	4	4	5	4	5	4	6	7	4	4	4	4	4	3	4	3	5	3	3	3	3	3	2	3	2	3	485640	445100	385140	464660	475210	582700	727610	754100	660970	0.877	0.804	0.696
A2XX95	Putative quercetin 3-O-glucoside-6''-O-malonyltransferase species=Oryza sativa subsp. japonica taxid=39947 gene=OJ1122_H01.36(predicted) OS=Oryza sativa subsp. indica OX=39946 GN=OsI_17295 PE=4 SV=1	2.416	Up	0.0151399	OsI_17295	10.3	49.793	22	3	3	1	2	1	3	3	2	2	4	4	3	2	3	3	2	3	1	3	3	3	2	3	3	2	3	1	3	3	98026	113770	134570	180960	176900	193140	184810	332330	319500	0.509	0.59	0.698
A2XYC2	D-3-phosphoglycerate dehydrogenase OS=Oryza sativa subsp. indica OX=39946 GN=OsI_17701 PE=3 SV=1	1.665	Up	0.00052363	OsI_17701	33.8	63.964	65	13	13	4	3	7	8	9	9	10	10	5	10	9	11	11	11	12	11	10	10	10	9	11	11	11	12	11	10	10	1146200	994540	1022900	1659000	1407400	1664700	1844000	1723600	1701600	0.784	0.68	0.699
A2XYW4	Anamorsin homolog 1 OS=Oryza sativa subsp. indica OX=39946 GN=H0403D02.15 PE=2 SV=1	3.938	Up	0.0068232	H0403D02.15	34.3	27.66	28	6	5	1	1	2	4	6	5	4	3	2	4	5	4	6	6	6	6	6	5	4	4	3	5	5	5	5	5	4	56378	65518	45550	254650	260410	316010	296130	230380	132980	0.306	0.356	0.247
A2XZ41	H0306F12.7 protein species=Oryza sativa taxid=4530 gene=H0306F12.7(predicted) OS=Oryza sativa subsp. indica OX=39946 GN=OsI_17978 PE=4 SV=1	3.455	Up	0.00098125	OsI_17978	45.8	54.474	82	15	15	8	7	3	11	11	11	10	10	11	12	9	10	13	14	13	12	13	13	12	9	10	13	14	13	12	13	13	433620	318480	366180	1265000	1353700	1406800	1019700	1383000	1458400	0.433	0.318	0.366
A2XZZ3	Zinc finger protein species=Oryza sativa subsp. japonica taxid=39947 gene=OsJ_16986(predicted) OS=Oryza sativa subsp. indica OX=39946 GN=OsI_18300 PE=4 SV=1	1.626	Up	0.026997	OsI_18300	22.8	60.858	29	6	5	4	2	1	5	3	4	3	3	4	6	2	4	6	4	5	6	5	5	5	2	3	5	3	4	5	4	4	61740	48466	65835	101080	73987	99676	83212	86507	116550	0.754	0.592	0.804
A2Y0H2	REF/SRPP-like protein OsI_017815 OS=Oryza sativa subsp. indica OX=39946 GN=OsI_017815 PE=3 SV=1	1.508	Up	0.0137772	OsI_017815	43.5	26.829	31	8	8	2	3	2	3	4	3	5	5	4	7	7	7	7	6	8	6	8	6	7	7	7	7	6	8	6	8	6	306670	282110	334410	469480	385770	486780	453300	536240	402310	0.755	0.694	0.823
A2Y0Y9	"SufE-like protein 1, chloroplastic/mitochondrial species=Panicum miliaceum taxid=4540 gene=C2845_PM11G26140(predicted) OS=Oryza sativa subsp. indica OX=39946 GN=OsI_18669 PE=4 SV=1"	1.574	Up	0.043878	OsI_18669	42.9	38.674	45	8	8	3	5	4	4	5	7	6	7	4	6	6	5	7	6	6	8	7	6	6	6	5	7	6	6	8	7	6	397330	448420	524980	517160	503290	553320	546200	801190	811230	0.701	0.791	0.926
A2Y3C4	Heavy metal transport/detoxification superfamily protein species=Zea mays taxid=4577 gene=ZEAMMB73_Zm00001d038047(predicted) OS=Oryza sativa subsp. indica OX=39946 GN=OsI_19510 PE=4 SV=1	2.059	Up	0.0199426	OsI_19510	31.9	16.487	27	2	2	2	2	3	3	3	3	3	3	5	2	2	2	2	2	2	2	2	2	2	2	2	2	2	2	2	2	2	1460100	1691600	1827800	2041700	2260500	1838800	2457900	3309700	4486400	0.615	0.712	0.77
A2Y402	"'putative beta-1,3-glucanase species=Oryza sativa subsp. japonica taxid=39947 gene=Os05g0375400(predicted) OS=Oryza sativa subsp. indica OX=39946 GN=OsI_19732 PE=3 SV=1"	2.076	Up	0.02348	OsI_19732	32	34.706	57	6	6	5	6	5	8	5	7	7	8	6	5	6	5	6	5	6	6	5	5	5	6	5	6	5	6	6	5	5	560360	478930	558420	661990	966390	661130	754340	1119100	1443300	0.7	0.598	0.698
A2Y4M3	Cell death associated protein species=Oryza sativa subsp. japonica taxid=39947 gene=Os05g0410200(predicted) OS=Oryza sativa subsp. indica OX=39946 GN=OsI_19949 PE=4 SV=1	1.916	Up	0.042899	OsI_19949	36.2	38.996	47	8	8	4	2	3	5	7	6	7	7	6	7	3	6	8	8	7	7	7	7	7	3	6	8	8	7	7	7	7	201190	146140	141990	338370	356280	309530	217240	310540	410060	0.745	0.541	0.526
A2Y7F9	"'putative heat shock protein, hsp40 species=Oryza sativa subsp. japonica taxid=39947 gene=Os05g0562300(predicted) OS=Oryza sativa subsp. indica OX=39946 GN=OsI_20977 PE=4 SV=1"	2.128	Up	7.7746e-05	OsI_20977	26.8	38.709	28	4	4	2	3	2	3	4	4	5	2	3	2	4	4	4	4	4	4	4	4	2	4	4	4	4	4	4	4	4	92792	92649	85661	269440	215770	236440	182950	206240	187530	0.532	0.531	0.491
A2Y7L1	"50S ribosomal protein L12, chloroplastic species=Dichanthelium oligosanthes taxid=888268 gene=BAE44_0000412(predicted) OS=Oryza sativa subsp. indica OX=39946 GN=OsI_21028 PE=3 SV=1"	2.611	Up	0.0063604	OsI_21028	52	18.237	86	6	5	7	9	8	9	10	9	11	11	12	4	4	3	4	3	3	4	4	5	3	4	3	3	3	3	4	4	4	2693600	3254500	3494300	4516000	4472000	3866300	5801600	9544200	9312000	0.516	0.624	0.67
A2Y828	Plasminogen activator inhibitor 1 RNA-binding protein-like species=Panicum miliaceum taxid=4540 gene=C2845_PM05G27200(predicted) OS=Oryza sativa subsp. indica OX=39946 GN=OsI_21200 PE=4 SV=1	1.849	Up	0.0021782	OsI_21200	23	41	14	5	5	2	1	1	1	1	2	2	2	2	4	4	4	4	4	5	4	5	4	4	4	4	4	4	5	4	5	4	288800	319650	343270	414020	432270	422290	517520	662920	578460	0.653	0.723	0.776
A2Y886	"Plastocyanin, chloroplastic OS=Oryza sativa subsp. indica OX=39946 GN=PETE PE=2 SV=1"	1.522	Up	0.0074156	PETE	40.9	15.577	102	2	2	10	15	11	8	13	13	9	11	12	2	2	2	2	2	2	2	2	2	2	2	2	2	2	2	2	2	2	15152000	17078000	18195000	18071000	19379000	18262000	22828000	25416000	28511000	0.746	0.84	0.895
A2Y8W9	Putative S-adenosyl-L-methionine Mg-protoporphyrin IX methyltransferase species=Oryza sativa subsp. japonica taxid=39947 gene=134P10.4(predicted) OS=Oryza sativa subsp. indica OX=39946 GN=OsI_21498 PE=4 SV=1	3.023	Up	0.00128163	OsI_21498	11.1	31.666	36	3	3	4	3	3	4	5	4	5	4	4	3	3	3	2	3	3	3	3	3	3	3	3	2	3	3	3	3	3	111770	80251	85311	190430	198460	186360	247650	258110	332500	0.595	0.427	0.454
A2YAP5	12-oxophytodienoate reductase 1 species=Oryza sativa subsp. japonica taxid=39947 gene=OPR1(predicted) OS=Oryza sativa subsp. indica OX=39946 GN=OsI_22161 PE=4 SV=1	4.425	Up	0.0029154	OsI_22161	46.1	39.526	71	13	10	3	1	2	8	9	12	16	12	8	7	5	9	13	11	12	12	12	12	5	3	6	10	8	9	9	9	9	172380	128420	217720	662090	724020	774850	1026400	687990	579800	0.312	0.232	0.394
A2YCB9	"Chlorophyll a-b binding protein, chloroplastic OS=Oryza sativa subsp. indica OX=39946 GN=OsI_22755 PE=3 SV=1"	1.837	Up	0.00065554	OsI_22755	31.1	26.2	110	10	10	9	13	11	11	13	13	13	13	14	8	10	9	10	10	10	10	10	8	8	10	9	10	10	10	10	10	8	9363500	11150000	10293000	10390000	12753000	13126000	20003000	19010000	17568000	0.681	0.812	0.749
A2YCL4	Eukaryotic translation initiation factor 1A species=Oryza sativa subsp. japonica taxid=39947 gene=eif-1a-OF2(predicted) OS=Oryza sativa subsp. indica OX=39946 GN=OsI_22855 PE=3 SV=1	1.628	Up	0.0006573	OsI_22855	50.7	16.339	24	5	5	2	2	3	2	2	3	4	3	3	4	5	4	5	5	4	4	5	5	4	5	4	5	5	4	4	5	5	233500	222340	237910	338110	307220	322880	350110	369340	410140	0.753	0.717	0.767
A2YHC5	"Oxygen-evolving enhancer protein 3-1, chloroplastic species=Aegilops tauschii taxid=37682 gene=F775_06438(predicted) OS=Oryza sativa subsp. indica OX=39946 GN=OsI_24591 PE=4 SV=1"	1.553	Up	0.023981	OsI_24591	41.9	24.228	53	7	7	4	5	6	6	6	7	5	7	7	7	7	7	7	7	7	7	7	7	7	7	7	7	7	7	7	7	7	1335700	1695800	1650800	1500400	1619600	1663000	1982400	2571100	2719600	0.718	0.912	0.888
A2YIP1	Extensin-like protein species=Oryza sativa subsp. japonica taxid=39947 gene=Os07g0176400(predicted) OS=Oryza sativa subsp. indica OX=39946 GN=OsI_25092 PE=4 SV=1	1.791	Up	0.0061158	OsI_25092	12	40.621	31	3	3	4	4	3	4	3	2	3	4	4	3	3	3	3	3	2	3	3	3	3	3	3	3	3	2	3	3	3	65296	49988	56438	129600	136070	103410	87829	114580	105320	0.693	0.53	0.599
A2YIT3	Tryptophan synthase alpha chain species=Dichanthelium oligosanthes taxid=888268 gene=BAE44_0025823(predicted) OS=Oryza sativa subsp. indica OX=39946 GN=OsI_25135 PE=3 SV=1	1.927	Up	0.0031959	OsI_25135	25.4	32.427	34	5	4	3	4	4	3	4	4	3	5	4	3	4	3	3	5	4	4	4	4	3	4	3	3	4	4	4	4	4	294100	318090	244190	350750	385780	388940	478600	574550	596750	0.729	0.788	0.605
A2YIV1	40S ribosomal protein S15 species=Oryza sativa subsp. japonica taxid=39947 gene=RPS15(predicted) OS=Oryza sativa subsp. indica OX=39946 GN=OsI_25153 PE=3 SV=1	1.64	Up	0.007223	OsI_25153	37.7	17.415	37	3	3	5	2	2	5	4	3	3	7	6	3	3	3	3	3	3	2	3	3	3	3	3	3	3	3	2	3	3	516600	457170	507190	854440	876080	762150	680970	824530	923260	0.726	0.643	0.713
A2YIW7	Thioredoxin H-type OS=Oryza sativa subsp. indica OX=39946 GN=TRXH PE=1 SV=1	2.567	Up	2.2629e-05	TRXH	63.1	13.156	62	7	7	4	6	5	7	8	8	8	8	8	6	7	7	6	7	6	7	7	7	6	7	7	6	7	6	7	7	7	1376200	1256000	1318500	2114800	2156200	2453000	3206300	3336600	3596600	0.595	0.543	0.57
A2YJU3	"All-trans-retinol 13,14-reductase (Fragment) species=Anthurium amnicola taxid=1678845 gene=Retsat_1(predicted) OS=Oryza sativa subsp. indica OX=39946 GN=OsI_25493 PE=4 SV=1"	1.66	Up	0.0399	OsI_25493	39.5	11.943	47	5	5	4	3	5	3	4	7	5	8	8	4	4	4	4	4	4	4	5	5	4	4	4	4	4	4	4	5	5	1360800	1710200	1979600	1730300	1931400	1985400	2135700	3165900	3085200	0.642	0.807	0.934
A2YL07	"Glutamate--cysteine ligase B, chloroplastic OS=Oryza sativa subsp. indica OX=39946 GN=GSH1-2 PE=3 SV=2"	1.69	Up	0.03076	GSH1-2	50.4	56.153	26	17	2	2	3	3	1	2	4	4	5	2	16	17	14	15	15	14	16	14	15	2	2	2	2	2	2	2	2	2	183210	166500	267780	247420	208340	227650	296560	385100	361970	0.703	0.639	1.028
A2YL37	CDGSH iron-sulfur domain-containing protein NEET species=Dichanthelium oligosanthes taxid=888268 gene=BAE44_0019884(predicted) OS=Oryza sativa subsp. indica OX=39946 GN=OsI_25927 PE=4 SV=1	1.821	Up	0.0044355	OsI_25927	52.3	11.391	27	6	6	3	3	2	3	2	2	3	4	5	5	5	5	6	5	6	6	6	6	5	5	5	6	5	6	6	6	6	948980	1076300	1228100	1122300	1344600	1438500	1704100	2151000	2068900	0.653	0.74	0.845
A2YLX7	Protein LHCP TRANSLOCATION DEFECT OS=Oryza sativa subsp. indica OX=39946 GN=LTD PE=3 SV=1	2.13	Up	0.0177961	LTD	23.3	18.5	38	2	2	4	2	4	4	4	4	4	7	5	2	2	2	2	2	2	2	2	2	2	2	2	2	2	2	2	2	2	459180	340690	408860	544400	453040	463870	652760	1150500	771960	0.788	0.585	0.702
A2YMZ1	"Chlorophyll a-b binding protein, chloroplastic OS=Oryza sativa subsp. indica OX=39946 GN=OsI_26600 PE=3 SV=1"	1.8	Up	0.0088234	OsI_26600	28.5	28.209	42	6	4	5	4	4	4	2	5	7	6	5	6	6	6	6	6	6	6	6	6	4	4	4	4	4	4	4	4	4	1640900	1735400	1279200	1583500	1649000	2236400	3012100	2363000	3004800	0.798	0.844	0.622
A2YNV2	UMP-CMP kinase OS=Oryza sativa subsp. indica OX=39946 GN=OsI_26926 PE=3 SV=1	1.817	Up	9.5282e-05	OsI_26926	36.4	29.043	35	6	5	4	3	2	4	3	6	5	4	4	4	4	4	4	5	5	4	5	3	4	4	4	4	5	5	4	5	3	248200	227220	240300	377970	349220	409040	410650	442990	447250	0.709	0.649	0.686
A2YPL8	Retrovirus-related Pol polyprotein LINE-1 species=Zea mays taxid=4577 gene=103633536(predicted) OS=Oryza sativa subsp. indica OX=39946 GN=OsI_27212 PE=4 SV=1	1.595	Up	0.0050602	OsI_27212	46	10.933	18	3	3	2	2	2	2	1	2	3	2	2	3	2	2	2	2	2	3	2	3	3	2	2	2	2	2	3	2	3	136900	168080	142160	151510	138190	196610	255000	212720	245360	0.748	0.919	0.777
A2YPM1	Elongation factor beta-1 OS=Oryza sativa subsp. indica OX=39946 GN=OsI_27215 PE=2 SV=1	1.692	Up	0.0020641	OsI_27215	63.4	23.799	130	12	12	16	12	15	14	13	13	11	20	16	11	11	10	11	11	10	11	11	11	11	11	10	11	11	10	11	11	11	5387900	5315000	4831900	6109600	6221700	6784300	7770000	8776000	9734000	0.796	0.785	0.714
A2YQB9	"Serotonin N-acetyltransferase 2, chloroplastic species=Oryza sativa subsp. japonica taxid=39947 gene=SNAT2(predicted) OS=Oryza sativa subsp. indica OX=39946 GN=OsI_27483 PE=4 SV=1"	1.627	Up	0.031435	OsI_27483	20	21.659	18	3	2	2	2	2	2	2	2	2	2	2	2	2	3	3	3	2	2	3	3	2	2	2	2	2	2	2	2	2	127650	161500	160160	148290	163330	136720	187190	265550	278320	0.705	0.892	0.885
A2YQN3	Ribosomal protein P1 species=Triticum aestivum taxid=4565(predicted) OS=Oryza sativa subsp. indica OX=39946 GN=OsI_27602 PE=3 SV=1	1.883	Up	0.0022568	OsI_27602	69.1	11.082	47	4	4	7	5	6	4	5	7	4	5	4	4	4	3	3	3	4	3	4	4	4	4	3	3	3	4	3	4	4	3639100	4072800	3522300	3814600	4360900	4629800	6049200	7170500	7936900	0.725	0.811	0.701
A2YR01	Tryptophan synthase OS=Oryza sativa subsp. indica OX=39946 GN=OsI_27728 PE=3 SV=1	1.913	Up	0.00197798	OsI_27728	23.6	50.52	39	8	8	2	4	3	4	3	4	8	3	8	6	7	6	8	6	7	8	8	7	6	7	6	8	6	7	8	8	7	327920	317820	361430	484600	444400	540080	556320	635030	735410	0.67	0.65	0.739
A2YRI2	Acyl-CoA-binding domain-containing protein 1 species=Oryza sativa subsp. japonica taxid=39947 gene=ACBP1(predicted) OS=Oryza sativa subsp. indica OX=39946 GN=OsI_27925 PE=4 SV=1	2.428	Up	0.00158292	OsI_27925	38.5	10.143	19	3	3	2	1	1	2	3	2	2	3	3	3	2	2	3	3	2	2	3	3	3	2	2	3	3	2	2	3	3	255940	288490	198840	352160	346270	471470	559230	646800	598200	0.62	0.698	0.481
A2YS77	Photosystem II 10K protein species=Oryza sativa taxid=4530(predicted) OS=Oryza sativa subsp. indica OX=39946 GN=OsI_28175 PE=4 SV=1	4.094	Up	3.9966e-05	OsI_28175	16.9	13.24	465	2	2	52	64	59	51	56	52	36	55	40	2	2	2	2	2	2	2	2	2	2	2	2	2	2	2	2	2	2	1408500	1383400	1622200	2551700	3406200	3469600	5990900	5508600	6568500	0.397	0.39	0.458
A2YUJ1	Phosphoenolpyruvate carboxylase species=Oryza sativa subsp. indica taxid=39946 gene=PEPC(predicted) OS=Oryza sativa subsp. indica OX=39946 GN=OsI_28996 PE=4 SV=1	1.625	Up	0.038296	OsI_28996	61.4	25.647	17	10	1	3	1	1	1	4	4	1	1	1	10	9	10	10	10	9	9	8	9	1	1	1	1	1	1	1	1	1	109300	80908	94817	174530	170890	194180	117410	179150	166570	0.764	0.565	0.663
A2YUQ6	"Thioredoxin-like protein CITRX, chloroplastic OS=Oryza sativa subsp. indica OX=39946 GN=OsI_29059 PE=3 SV=1"	2.41	Up	0.027935	OsI_29059	19	20.511	22	3	3	1	1	3	2	2	3	3	4	3	3	3	3	3	2	3	3	3	3	3	3	3	3	2	3	3	3	3	173220	124300	249420	218660	386250	284430	312430	441930	563490	0.566	0.406	0.815
A2YVI4	Ribonuclease species=Oryza sativa taxid=4530(predicted) OS=Oryza sativa subsp. indica OX=39946 GN=OsI_29344 PE=3 SV=1	2.78	Up	0.0024837	OsI_29344	62.9	24.828	93	14	14	5	6	9	14	14	13	10	11	11	8	9	10	13	14	13	12	12	11	8	9	10	13	14	13	12	12	11	1215100	888090	1449600	3770800	3723900	3804900	2962400	3349400	3564600	0.442	0.323	0.528
A2YVI5	Malate dehydrogenase OS=Oryza sativa subsp. indica OX=39946 GN=OsI_29345 PE=3 SV=1	1.574	Up	0.00136178	OsI_29345	50.4	41.571	73	12	3	6	6	6	8	8	11	11	9	8	11	11	11	12	10	11	12	11	10	2	2	2	3	2	2	3	3	2	1307900	1121800	1338400	2071600	2029700	2255000	2004900	2010900	1914600	0.733	0.629	0.75
A2YVJ1	"Chlorophyll a-b binding protein, chloroplastic OS=Oryza sativa subsp. indica OX=39946 GN=OsI_29351 PE=3 SV=1"	3.381	Up	0.00023608	OsI_29351	51.6	26.935	108	8	8	6	11	6	10	14	14	16	15	16	6	7	5	8	7	7	8	7	7	6	7	5	8	7	7	8	7	7	1858700	2087400	2017400	4085900	4687100	4305800	7938000	5868900	6358600	0.427	0.479	0.463
A2YVP2	Splicing factor subunit OS=Oryza sativa subsp. indica OX=39946 GN=OsI_29403 PE=3 SV=1	1.691	Up	0.0133246	OsI_29403	23.1	12.052	15	2	2	1	1	2	2	2	2	2	2	1	2	2	2	2	2	2	2	2	2	2	2	2	2	2	2	2	2	2	79588	100250	92569	124070	106820	126370	174210	162030	124400	0.657	0.828	0.764
A2YWC8	Blue copper protein species=Aegilops tauschii taxid=37682 gene=F775_27589(predicted) OS=Oryza sativa subsp. indica OX=39946 GN=OsI_29639 PE=4 SV=1	1.697	Up	0.041797	OsI_29639	8.8	17.377	13	1	1	2	1	1	2	1	2	1	1	2	1	1	1	1	1	1	1	1	1	1	1	1	1	1	1	1	1	1	372830	360930	272400	366490	380240	478090	600440	422090	684950	0.852	0.825	0.622
A2YY05	"7,8-dihydroneopterin aldolase OS=Oryza sativa subsp. indica OX=39946 GN=OsI_30221 PE=3 SV=1"	1.591	Up	0.0125006	OsI_30221	47.4	14.976	26	4	4	5	3	2	3	2	3	2	3	3	4	4	4	4	4	3	4	4	4	4	4	4	4	4	3	4	4	4	91727	85355	98985	106920	132920	121550	119560	160850	158950	0.767	0.713	0.827
A2YY23	"Monodehydroascorbate reductase 4, cytosolic species=Oryza sativa subsp. japonica taxid=39947 gene=MDAR4(predicted) OS=Oryza sativa subsp. indica OX=39946 GN=OsI_30244 PE=4 SV=1"	1.939	Up	0.00065741	OsI_30244	35.6	46.685	57	10	8	5	2	6	8	7	9	8	6	6	10	9	10	10	9	10	10	9	10	8	7	8	8	7	8	8	7	8	701760	649420	678220	1471300	1378300	1675900	1477500	1268900	1188200	0.602	0.557	0.582
A2YY67	Calcium-dependent lipid-binding (CaLB domain) family protein species=Zea mays taxid=4577 gene=100279462(predicted) OS=Oryza sativa subsp. indica OX=39946 GN=OsI_30293 PE=4 SV=1	1.522	Up	0.0139594	OsI_30293	49.6	15.255	30	4	4	3	2	3	4	2	4	4	4	4	4	3	4	4	3	4	4	4	4	4	3	4	4	3	4	4	4	4	1195800	1123800	877350	1168800	1771400	1494800	1498500	1665400	1702000	0.861	0.809	0.632
A2YYP2	"Multiple organellar RNA editing factor 8, chloroplastic/mitochondrial-like species=Panicum miliaceum taxid=4540 gene=C2845_PM13G23860(predicted) OS=Oryza sativa subsp. indica OX=39946 GN=OsI_30464 PE=4 SV=1"	1.537	Up	0.00092448	OsI_30464	23.9	43.288	43	7	3	5	3	6	6	6	4	5	3	5	6	6	6	6	4	6	7	6	6	3	3	3	3	2	3	3	3	3	411580	418420	459920	446570	456900	544260	640900	634580	707470	0.785	0.798	0.877
A2YYX1	Pre-mRNA-splicing factor 3 species=Zea mays taxid=4577 gene=100279564(predicted) OS=Oryza sativa subsp. indica OX=39946 GN=OsI_30534 PE=4 SV=1	1.583	Up	0.0041591	OsI_30534	14	91.975	29	6	6	2	3	2	4	4	3	5	4	2	4	5	6	5	5	5	6	4	6	4	5	6	5	5	5	6	4	6	75031	60696	58633	90277	94012	106200	101590	106070	100070	0.852	0.689	0.666
A2YZA4	"30S ribosomal protein 2, chloroplastic species=Panicum miliaceum taxid=4540 gene=C2845_PM03G29150(predicted) OS=Oryza sativa subsp. indica OX=39946 GN=OsI_30679 PE=4 SV=1"	1.904	Up	0.0167427	OsI_30679	38.1	24.643	109	7	7	13	11	10	12	13	13	11	12	14	7	7	7	7	7	7	7	7	7	7	7	7	7	7	7	7	7	7	3296700	3694900	3736600	3917700	4240900	4294900	4978300	7126000	8324500	0.68	0.763	0.771
A2Z0L8	"Enolase 1, chloroplastic species=Zea mays taxid=4577 gene=ENO1_6(predicted) OS=Oryza sativa subsp. indica OX=39946 GN=OsI_31140 PE=3 SV=1"	1.878	Up	0.0053991	OsI_31140	14.2	50.75	15	5	5	2	0	2	3	0	1	2	3	2	5	3	3	4	4	3	4	3	5	5	3	3	4	4	3	4	3	5	72621	60946	48957	89374	78553	77504	116420	118350	108170	0.848	0.712	0.572
A2Z3D8	Chromosome partition protein like species=Actinidia chinensis var. chinensis taxid=1590841 gene=CEY00_Acc11133(predicted) OS=Oryza sativa subsp. indica OX=39946 GN=OsI_32141 PE=4 SV=1	1.617	Up	0.025035	OsI_32141	33.8	32.417	41	7	7	5	4	4	4	5	5	3	6	5	7	7	5	6	7	5	7	7	6	7	7	5	6	7	5	7	7	6	193500	210500	237250	199200	227030	229820	273180	350100	413600	0.746	0.812	0.915
A2Z497	Calcium-dependent lipid-binding (CaLB domain) family protein species=Zea mays taxid=4577 gene=100279462(predicted) OS=Oryza sativa subsp. indica OX=39946 GN=OsI_32474 PE=4 SV=1	3.378	Up	0.0014033	OsI_32474	20.3	30.468	17	3	3	1	0	1	2	0	3	4	2	4	3	2	3	3	3	2	3	3	3	3	2	3	3	3	2	3	3	3	33085	23083	30311	47324	41729	88925	89330	83355	119370	0.535	0.373	0.49
A2Z7X6	"Rubisco accumulation factor 1, chloroplastic species=Oryza sativa subsp. japonica taxid=39947 gene=RAF1(predicted) OS=Oryza sativa subsp. indica OX=39946 GN=OsI_33814 PE=4 SV=1"	1.817	Up	0.014017	OsI_33814	52.1	39.678	185	16	16	19	18	20	19	17	21	19	26	26	15	16	15	16	16	15	15	16	16	15	16	15	16	16	15	15	16	16	3551800	3965100	4281300	4393400	4550100	4351800	5476900	7510600	8441600	0.687	0.767	0.828
A2Z9C9	"Cys/Met metabolism PLP-dependent enzyme family protein, expressed species=Oryza sativa subsp. japonica taxid=39947 gene=LOC_Os10g37340(predicted) OS=Oryza sativa subsp. indica OX=39946 GN=OsI_34329 PE=3 SV=1"	11.242	Up	0.00096025	OsI_34329	23	50.354	42	8	8	0	0	0	10	8	7	7	6	4	2	2	3	8	8	8	7	8	8	2	2	3	8	8	8	7	8	8	19393	24578	31438	356860	368690	174070	418900	238130	189100	0.096	0.121	0.155
A2Z9H3	"Arogenate dehydratase 3, chloroplastic species=Zea mays taxid=4577 gene=ADT3(predicted) OS=Oryza sativa subsp. indica OX=39946 GN=OsI_34374 PE=4 SV=1"	3.371	Up	0.00098199	OsI_34374	22.5	42.891	23	5	5	1	1	1	5	3	2	3	3	4	3	3	4	4	5	4	3	4	4	3	3	4	4	5	4	3	4	4	51816	43963	39684	207300	181240	179210	127500	141200	187950	0.402	0.341	0.308
A2Z9R0	Expressed protein species=Oryza sativa subsp. japonica taxid=39947 gene=OSJNBb0060I05.14(predicted) OS=Oryza sativa subsp. indica OX=39946 GN=OsI_34473 PE=4 SV=1	2.095	Up	0.0125007	OsI_34473	9.9	17.92	9	2	2	0	1	0	1	2	1	1	1	2	2	2	2	2	2	2	2	2	2	2	2	2	2	2	2	2	2	2	393330	480220	541560	517950	568130	591040	772350	939190	1252900	0.584	0.714	0.805
A2ZAA7	Nucleoside diphosphate kinase OS=Oryza sativa subsp. indica OX=39946 GN=OsI_34670 PE=2 SV=1	1.853	Up	0.021983	OsI_34670	30.5	16.779	55	4	4	6	7	6	7	5	5	6	6	7	4	4	4	4	4	3	4	4	4	4	4	4	4	4	3	4	4	4	1362200	1329400	1319000	1759000	1765000	1827800	2069700	2536700	2824200	0.73	0.712	0.707
A2ZIS0	"Carboxyvinyl-carboxyphosphonate phosphorylmutase, putative, expressed species=Oryza sativa subsp. japonica taxid=39947 gene=LOC_Os12g08760(predicted) OS=Oryza sativa subsp. indica OX=39946 GN=OsI_37721 PE=4 SV=1"	1.717	Up	0.0040787	OsI_37721	48.2	37.582	132	13	13	14	14	13	14	19	11	17	15	15	12	12	13	13	13	12	13	12	13	12	12	13	13	13	12	13	12	13	1319300	1258500	1250900	1686400	2105600	1513600	1838000	2257700	2480900	0.756	0.721	0.717
A2ZJY0	Photosystem I reaction center subunit XI species=Arundo donax taxid=35708(predicted) OS=Oryza sativa subsp. indica OX=39946 GN=OsI_38129 PE=4 SV=1	2.18	Up	0.000122059	OsI_38129	21.2	18.011	34	3	3	4	4	3	3	4	4	4	4	4	2	3	3	3	3	3	3	3	3	2	3	3	3	3	3	3	3	3	522080	573680	572170	584060	717110	784090	1267000	1259400	1110600	0.636	0.699	0.697
A2ZKT5	"Glycine-rich RNA-binding protein 2, mitochondrial species=Aegilops tauschii taxid=37682 gene=F775_30885(predicted) OS=Oryza sativa subsp. indica OX=39946 GN=OsI_38428 PE=4 SV=1"	1.664	Up	0.0038959	OsI_38428	28.4	25.424	32	4	4	4	1	3	4	3	4	4	4	5	4	4	4	4	4	4	4	4	4	4	4	4	4	4	4	4	4	4	589870	545890	636970	699800	724290	953620	906500	914700	1128900	0.748	0.692	0.807
A2ZLC1	"Elongation factor Ts, mitochondrial OS=Oryza sativa subsp. indica OX=39946 GN=EFTS PE=3 SV=1"	1.861	Up	0.040602	EFTS	35.6	121.09	218	31	31	15	21	22	28	24	18	29	27	34	22	26	24	25	27	22	28	26	26	22	26	24	25	27	22	28	26	26	1494700	1880500	2416800	3304400	3326300	1850900	2702000	3479800	4594000	0.537	0.676	0.868
A2ZLT9	Thaumatin-like protein species=Zea mays taxid=4577(predicted) OS=Oryza sativa subsp. indica OX=39946 GN=OsI_38783 PE=4 SV=1	16.088	Up	1.001e-06	OsI_38783	14.3	23.006	21	2	2	2	2	1	2	2	4	3	2	3	2	2	2	2	2	2	2	2	2	2	2	2	2	2	2	2	2	2	701090	612420	632160	428790	319860	10138000	11371000	9466600	10528000	0.143	0.125	0.129
A2ZM75	"Adenine phosphoribosyltransferase 1, putative, expressed species=Oryza sativa subsp. japonica taxid=39947 gene=LOC_Os12g39860(predicted) OS=Oryza sativa subsp. indica OX=39946 GN=OsI_38931 PE=3 SV=1"	1.517	Up	0.00036358	OsI_38931	58.1	19.878	56	7	6	3	6	6	6	4	6	7	10	8	5	6	6	6	6	6	5	6	5	5	6	6	5	5	5	5	5	5	652780	595720	652850	736210	738830	753270	949130	1001800	933630	0.838	0.764	0.838
A2ZMM6	DEAD-box ATP-dependent RNA helicase 9 species=Oryza sativa subsp. japonica taxid=39947 gene=Os12g0611200(predicted) OS=Oryza sativa subsp. indica OX=39946 GN=OsI_39082 PE=4 SV=1	2.211	Up	0.00048242	OsI_39082	28.1	65.766	45	11	11	2	2	1	8	8	9	5	5	5	8	7	7	10	11	11	11	9	10	8	7	7	10	11	11	11	9	10	101880	109180	126330	380720	359220	304850	228010	262760	255480	0.431	0.462	0.534
A2ZN20	Glycin-rich RNA binding protein species=Oryza sativa subsp. japonica taxid=39947(predicted) OS=Oryza sativa subsp. indica OX=39946 GN=OsI_39235 PE=4 SV=1	1.756	Up	0.0072595	OsI_39235	62.1	16.072	88	7	5	8	6	8	10	10	9	13	12	12	7	7	6	6	6	5	6	6	6	5	5	4	4	4	3	4	4	4	1727000	1623900	1277200	1891800	1815300	1814100	2637600	2442300	3046000	0.85	0.8	0.629
A6N0A8	Uv-induced protein uvi31 OS=Oryza sativa subsp. indica OX=39946 GN=OsI_10551 PE=2 SV=1	1.602	Up	0.0034	OsI_10551	36.3	11.21	10	2	2	0	0	0	3	0	0	2	3	2	2	2	2	2	2	2	2	2	2	2	2	2	2	2	2	2	2	2	80951	65879	66704	104350	83957	86535	108460	111170	122580	0.877	0.714	0.723
B8A763	Pterin-4-alpha-carbinolamine dehydratase species=Zea mays taxid=4577(predicted) OS=Oryza sativa subsp. indica OX=39946 GN=OsI_03159 PE=4 SV=1	1.531	Up	0.025017	OsI_03159	26.3	21.287	15	4	4	1	1	0	1	2	2	3	3	2	3	4	2	3	2	2	4	4	4	3	4	2	3	2	2	4	4	4	49503	37302	48424	37492	56085	67457	62581	63725	80652	0.885	0.667	0.866
B8A7T9	Trigger factor species=Zea mays taxid=4577 gene=100274034(predicted) OS=Oryza sativa subsp. indica OX=39946 GN=OsI_04765 PE=4 SV=1	3.291	Up	0.0004427	OsI_04765	15.7	24.651	16	3	3	1	1	1	3	1	1	3	2	3	2	2	2	3	3	3	3	2	2	2	2	2	3	3	3	3	2	2	61802	67123	71949	129790	165900	102690	178260	233940	248510	0.441	0.479	0.514
B8A818	MDR-like ABC transporter species=Oryza sativa subsp. japonica taxid=39947 gene=mdr7(predicted) OS=Oryza sativa subsp. indica OX=39946 GN=OsI_03378 PE=4 SV=1	1.992	Up	0.0046213	OsI_03378	12.3	136.76	30	9	8	1	1	1	5	3	6	5	4	4	5	5	5	8	5	6	8	9	7	4	5	5	7	4	5	7	8	6	240010	221770	163210	479910	483820	465820	410200	393560	441750	0.655	0.605	0.445
B8A823	Golgin subfamily A member 2-like species=Panicum miliaceum taxid=4540 gene=C2845_PM07G19820(predicted) OS=Oryza sativa subsp. indica OX=39946 GN=OsI_03392 PE=4 SV=1	1.586	Up	0.00035681	OsI_03392	39.7	35.859	43	8	8	4	3	5	6	4	5	6	5	5	6	6	6	8	6	7	7	7	6	6	6	6	8	6	7	7	7	6	170120	180800	186930	326010	274430	314000	274770	301670	276530	0.664	0.706	0.73
B8A8X3	Universal stress protein A-like protein species=Zea mays taxid=4577 gene=At3g01520_2(predicted) OS=Oryza sativa subsp. indica OX=39946 GN=OsI_02150 PE=4 SV=1	2.102	Up	0.0106965	OsI_02150	43.7	17.922	33	5	4	3	3	1	5	4	4	4	4	5	3	3	2	5	3	4	4	4	5	3	3	2	4	3	4	3	3	4	359130	266470	280760	711020	623520	906580	776320	640870	489290	0.64	0.475	0.5
B8AAG0	Universal stress protein PHOS32 species=Zea mays taxid=4577 gene=PHOS32_3(predicted) OS=Oryza sativa subsp. indica OX=39946 GN=OsI_04001 PE=4 SV=1	2.021	Up	0.0129807	OsI_04001	60.8	35.22	58	9	6	6	3	3	7	7	9	8	6	9	6	7	7	9	6	7	8	6	8	5	5	5	6	5	6	6	5	6	489040	335960	308880	683930	538310	733630	831990	632020	828430	0.818	0.562	0.517
B8ACB8	DNA repair helicase ERCC6-like species=Oryza sativa subsp. japonica taxid=39947 gene=Os01g0636700(predicted) OS=Oryza sativa subsp. indica OX=39946 GN=OsI_02992 PE=3 SV=1	1.581	Up	0.049221	OsI_02992	3.9	111.96	20	3	3	2	2	2	3	2	2	2	3	2	3	3	2	3	3	3	3	3	3	3	3	2	3	3	3	3	3	3	151330	170240	171520	154430	162170	174920	189870	274770	315310	0.772	0.868	0.875
B8AEP4	Lecithin-cholesterol acyltransferase-like 1 species=Dichanthelium oligosanthes taxid=888268 gene=BAE44_0007232(predicted) OS=Oryza sativa subsp. indica OX=39946 GN=OsI_07862 PE=4 SV=1	1.562	Up	0.0133041	OsI_07862	20.5	49.017	66	6	6	8	4	5	10	8	9	8	7	7	6	5	6	6	6	6	6	6	5	6	5	6	6	6	6	6	6	5	363880	417050	487400	547550	507750	609360	722910	675510	582820	0.666	0.764	0.893
B8AF52	Caffeic acid 3-O-methyltransferase species=Zea mays taxid=4577 gene=COMT(predicted) OS=Oryza sativa subsp. indica OX=39946 GN=OsI_09508 PE=4 SV=1	1.503	Up	0.030522	OsI_09508	36.2	36.363	30	6	6	4	4	4	4	2	4	2	3	3	5	4	6	4	5	6	5	5	4	5	4	6	4	5	6	5	5	4	154250	168380	166220	177900	205130	190040	191240	268240	275240	0.773	0.843	0.833
B8AFH3	"Acetolactate synthase small subunit 2, chloroplastic species=Dichanthelium oligosanthes taxid=888268 gene=BAE44_0007039(predicted) OS=Oryza sativa subsp. indica OX=39946 GN=OsI_08011 PE=4 SV=1"	1.554	Up	0.025175	OsI_08011	14.4	61.075	36	6	5	4	4	5	4	4	5	2	3	5	6	6	5	6	6	6	5	6	6	5	5	4	5	5	5	5	5	5	281960	303660	250840	341030	350270	302160	344370	461790	493580	0.811	0.873	0.721
B8AFT1	Proteasome subunit alpha type OS=Oryza sativa subsp. indica OX=39946 GN=OsI_08192 PE=3 SV=1	1.572	Up	0.0002622	OsI_08192	67.2	25.844	87	12	2	6	9	11	8	10	10	11	10	12	9	11	12	10	11	11	10	10	10	1	2	2	2	2	2	1	1	1	1283500	1300700	1258400	1423500	1460600	1715800	1883000	2027400	2130600	0.798	0.808	0.782
B8AH96	Pathogen induced protein 2-4 species=Zea mays taxid=4577(predicted) OS=Oryza sativa subsp. indica OX=39946 GN=OsI_08621 PE=4 SV=1	1.634	Up	0.00153956	OsI_08621	54.8	19.705	41	6	6	5	5	3	3	4	5	5	5	6	6	6	6	6	6	6	6	6	6	6	6	6	6	6	6	6	6	6	266400	240190	222720	315080	338600	426590	406270	368270	416580	0.799	0.72	0.668
B8AHM5	60S ribosomal protein L31 species=Dichanthelium oligosanthes taxid=888268 gene=BAE44_0001936(predicted) OS=Oryza sativa subsp. indica OX=39946 GN=OsI_08706 PE=4 SV=1	1.502	Up	0.0117434	OsI_08706	29.1	13.401	20	3	3	2	1	1	2	1	4	2	3	4	3	3	3	3	3	3	3	3	3	3	3	3	3	3	3	3	3	3	350910	317190	356220	410570	440790	405140	434240	527810	576320	0.827	0.747	0.839
B8AIW5	Ubiquitin receptor RAD23b species=Zea mays taxid=4577 gene=Zm00014a_010425(predicted) OS=Oryza sativa subsp. indica OX=39946 GN=OsI_06092 PE=4 SV=1	1.62	Up	7.7616e-05	OsI_06092	9.8	40.171	15	2	2	1	1	1	2	2	2	2	2	2	2	2	2	2	2	2	2	2	2	2	2	2	2	2	2	2	2	2	72565	71937	74070	117220	100290	110590	113760	115780	124480	0.725	0.719	0.74
B8AJ45	Mitochondrial phosphate transporter species=Oryza sativa subsp. japonica taxid=39947 gene=Os02g0767500(predicted) OS=Oryza sativa subsp. indica OX=39946 GN=OsI_09074 PE=3 SV=1	1.824	Up	0.00031544	OsI_09074	36.7	38.959	32	12	2	4	3	2	4	5	3	4	4	3	11	11	11	11	11	11	11	12	10	2	2	2	2	2	2	2	2	2	677370	605500	603000	827710	1097000	1056100	1224100	1126400	1089100	0.734	0.656	0.653
B8AJL0	Putative glycosyl hydrolase species=Oryza sativa subsp. japonica taxid=39947 gene=OJ1626B05.8(predicted) OS=Oryza sativa subsp. indica OX=39946 GN=OsI_10603 PE=3 SV=1	2.434	Up	0.0047202	OsI_10603	13	45.614	24	4	4	2	3	1	2	3	2	4	3	4	3	2	2	2	2	1	3	3	3	3	2	2	2	2	1	3	3	3	52379	52619	32846	105540	68775	0	120080	107670	107990	0.647	0.65	0.406
B8AK75	"26S proteasome non-ATPase regulatory subunit 10, putative, expressed species=Oryza sativa subsp. japonica taxid=39947 gene=LOC_Os03g55110(predicted) OS=Oryza sativa subsp. indica OX=39946 GN=OsI_13607 PE=4 SV=1"	1.915	Up	0.001739	OsI_13607	42.9	25.637	42	7	7	3	3	3	4	3	3	8	7	8	6	6	6	4	6	6	7	7	7	6	6	6	4	6	6	7	7	7	98879	100010	91889	121510	94291	117040	156740	195410	204780	0.754	0.762	0.701
B8AK77	OsWRKY4 family protein species=Zea mays taxid=4577 gene=ZEAMMB73_Zm00001d013240(predicted) OS=Oryza sativa subsp. indica OX=39946 GN=OsI_13611 PE=4 SV=1	1.947	Up	0.0121803	OsI_13611	13.1	32.753	24	3	3	2	2	2	3	2	3	3	4	3	3	3	3	3	3	3	3	3	3	3	3	3	3	3	3	3	3	3	139780	141360	105520	182230	184770	166040	196170	268720	288160	0.752	0.761	0.568
B8AKJ8	Cytochrome c oxidase species=Oryza sativa subsp. japonica taxid=39947 gene=LOC_Os03g56190(predicted) OS=Oryza sativa subsp. indica OX=39946 GN=OsI_13691 PE=3 SV=1	1.811	Up	0.025518	OsI_13691	50	10.782	22	3	3	2	2	1	1	1	5	3	3	4	2	2	2	2	2	3	3	2	3	2	2	2	2	2	3	3	2	3	240780	266710	205920	286100	250320	360020	564110	377480	350120	0.747	0.827	0.639
B8AKM2	Actin-depolymerizing factor 2 species=Oryza sativa subsp. japonica taxid=39947 gene=ADF2(predicted) OS=Oryza sativa subsp. indica OX=39946 GN=OsI_13741 PE=3 SV=1	1.6	Up	0.00034297	OsI_13741	62.8	16.794	31	5	5	2	3	1	4	3	5	4	4	5	4	3	4	5	5	5	5	4	5	4	3	4	5	5	5	5	4	5	342640	372730	383990	581490	533940	580640	613750	569120	575840	0.677	0.737	0.759
B8AKY5	"Putative ribose-5-phosphate isomerase 4, chloroplastic species=Zea mays taxid=4577 gene=RPI4(predicted) OS=Oryza sativa subsp. indica OX=39946 GN=OsI_13748 PE=4 SV=1"	2.063	Up	0.042937	OsI_13748	18.9	33.837	15	3	3	2	1	2	1	2	2	1	2	2	2	2	2	2	2	2	2	3	3	2	2	2	2	2	2	2	3	3	70259	77485	78991	63585	99973	68532	98450	153060	216210	0.682	0.753	0.767
B8AL26	NAD-dependent epimerase/dehydratase family domain containing protein (Fragment) species=Oryza sativa taxid=4530 gene=LOC_Os03g17000.2(predicted) OS=Oryza sativa subsp. indica OX=39946 GN=OsI_10998 PE=4 SV=1	1.639	Up	0.0048194	OsI_10998	32	76.065	70	13	12	7	5	5	9	10	8	12	7	7	12	12	11	13	11	12	13	12	12	11	11	10	12	10	11	12	11	11	403170	359540	306960	674740	683180	722410	577720	548560	626730	0.74	0.66	0.563
B8ALF3	"40S ribosomal protein S17, putative, expressed species=Oryza sativa subsp. japonica taxid=39947 gene=OSJNBb0043C10.11(predicted) OS=Oryza sativa subsp. indica OX=39946 GN=OsI_09682 PE=3 SV=1"	1.582	Up	0.020883	OsI_09682	30.1	21.717	21	5	3	2	2	2	3	2	1	4	1	4	5	5	5	5	5	5	5	5	5	3	3	3	3	3	3	3	3	3	38821	45970	44471	62278	65881	63241	57328	83034	64137	0.665	0.788	0.762
B8ALF4	Expressed protein species=Oryza sativa subsp. japonica taxid=39947 gene=LOC_Os03g01920(predicted) OS=Oryza sativa subsp. indica OX=39946 GN=OsI_09684 PE=4 SV=1	1.528	Up	0.046916	OsI_09684	19.1	35.328	35	4	4	4	4	4	2	3	4	4	5	5	4	2	4	4	3	3	3	4	4	4	2	4	4	3	3	3	4	4	378340	349580	410320	351130	368700	400010	441740	592630	703850	0.852	0.787	0.924
B8AMH6	"Cyclin, putative, expressed species=Oryza sativa subsp. japonica taxid=39947 gene=LOC_Os03g19520(predicted) OS=Oryza sativa subsp. indica OX=39946 GN=OsI_11253 PE=3 SV=1"	1.835	Up	0.026118	OsI_11253	15.7	51.418	36	4	4	4	2	3	2	4	5	5	6	5	3	3	3	3	3	3	4	4	4	3	3	3	3	3	3	4	4	4	554610	564850	548600	539280	608050	727100	857140	1000700	1203200	0.756	0.77	0.748
B8ANP6	Nascent polypeptide-associated complex subunit beta OS=Oryza sativa subsp. indica OX=39946 GN=OsI_14347 PE=3 SV=1	2.208	Up	0.0050435	OsI_14347	16.1	43.283	30	5	5	3	2	2	3	3	2	5	4	6	5	4	3	3	4	2	5	5	4	5	4	3	3	4	2	5	5	4	148040	140870	108430	206090	220850	174520	236250	331590	309750	0.71	0.676	0.52
B8ANP8	"Monothiol glutaredoxin-S7, chloroplastic species=Oryza sativa subsp. japonica taxid=39947 gene=GRXS7(predicted) OS=Oryza sativa subsp. indica OX=39946 GN=OsI_14350 PE=4 SV=1"	1.557	Up	0.027183	OsI_14350	26.2	17.803	38	3	3	4	5	4	4	4	4	4	4	5	3	3	3	3	3	3	3	3	3	3	3	3	3	3	3	3	3	3	344470	417820	470480	320810	340370	408120	531420	660310	727400	0.734	0.891	1.003
B8ANU7	"YT521-B-like family protein, expressed species=Oryza sativa subsp. japonica taxid=39947 gene=LOC_Os03g06240(predicted) OS=Oryza sativa subsp. indica OX=39946 GN=OsI_10095 PE=4 SV=1"	1.638	Up	0.0021189	OsI_10095	11.9	76.412	46	6	5	4	4	4	5	7	5	5	6	6	6	6	6	6	6	6	6	6	6	5	5	5	5	5	5	5	5	5	1284500	1401400	1455000	2654600	2234400	2319200	2127800	2535900	2121100	0.638	0.696	0.722
B8AP06	Uroporphyrinogen decarboxylase species=Oryza glaberrima taxid=4538(predicted) OS=Oryza sativa subsp. indica OX=39946 GN=OsI_11473 PE=4 SV=1	2.052	Up	0.039496	OsI_11473	13.2	40.051	62	4	3	6	8	5	7	7	6	7	7	9	3	3	4	3	4	4	3	3	4	2	2	3	2	3	3	2	2	3	998890	900230	711480	849030	997060	1063500	1212400	1681600	2463100	0.826	0.745	0.589
B8AP37	"Glycine-rich RNA-binding protein GRP1A, putative, expressed species=Oryza sativa subsp. japonica taxid=39947 gene=LOC_Os12g43600(predicted) OS=Oryza sativa subsp. indica OX=39946 GN=OsI_12955 PE=4 SV=1"	2.116	Up	0.00124149	OsI_12955	64	14.043	53	6	4	3	6	6	6	5	5	6	9	7	4	5	5	5	5	4	4	4	4	2	3	3	3	3	2	2	2	2	427890	497810	490470	719120	836030	761220	851410	1048000	1097200	0.572	0.666	0.656
B8APE8	40S ribosomal protein S21 species=Oryza nivara taxid=4536(predicted) OS=Oryza sativa subsp. indica OX=39946 GN=OsI_11539 PE=4 SV=1	1.886	Up	0.0076971	OsI_11539	35	13.677	30	3	3	4	2	3	4	3	5	2	4	3	3	3	3	3	3	3	3	3	3	3	3	3	3	3	3	3	3	3	789930	830100	1072200	1095900	1147500	1325200	1415300	1799200	1862700	0.627	0.659	0.851
B8AQ33	"Chloroplast 30S ribosomal protein S10, putative, expressed species=Oryza sativa subsp. japonica taxid=39947 gene=LOC_Os03g10060(predicted) OS=Oryza sativa subsp. indica OX=39946 GN=OsI_10381 PE=3 SV=1"	1.68	Up	0.041322	OsI_10381	19.5	19.986	45	5	5	4	7	5	5	4	4	5	6	5	5	5	5	5	5	5	5	5	5	5	5	5	5	5	5	5	5	5	699450	765220	847590	800050	895290	873870	929090	1382300	1573700	0.718	0.786	0.87
B8ASV8	Glutathione peroxidase OS=Oryza sativa subsp. indica OX=39946 GN=OsI_16938 PE=3 SV=1	2.722	Up	4.2225e-05	OsI_16938	48.8	18.484	23	5	4	3	1	2	2	2	2	4	4	3	5	3	5	3	4	3	4	5	4	4	3	4	3	4	3	3	4	4	769090	780160	895660	1535500	1559200	1885300	2186800	2312700	2156200	0.492	0.499	0.572
B8ATR3	OSIGBa0076I14.3 protein species=Oryza sativa taxid=4530 gene=OSIGBa0076I14.3(predicted) OS=Oryza sativa subsp. indica OX=39946 GN=OsI_15903 PE=4 SV=1	3.612	Up	0.00115979	OsI_15903	23.4	24.899	22	3	3	1	0	1	3	2	4	3	4	4	2	2	1	3	3	3	3	3	3	2	2	1	3	3	3	3	3	3	44947	45051	39561	115480	95282	147910	114000	178720	174940	0.423	0.424	0.372
B8AU60	OSIGBa0126B18.8 protein species=Oryza sativa taxid=4530 gene=OSIGBa0126B18.8(predicted) OS=Oryza sativa subsp. indica OX=39946 GN=OsI_17386 PE=4 SV=1	2.207	Up	0.049762	OsI_17386	7.9	252.52	24	11	9	2	1	1	8	4	1	4	1	2	7	4	6	11	9	8	8	7	7	5	2	4	9	7	6	6	5	5	32214	46228	44684	111440	105950	56971	107530	52755	111510	0.433	0.622	0.601
B8AU70	OSIGBa0152L12.9 protein species=Oryza sativa taxid=4530 gene=OSIGBa0152L12.9(predicted) OS=Oryza sativa subsp. indica OX=39946 GN=OsI_17346 PE=4 SV=1	1.68	Up	0.04616	OsI_17346	49.6	43.871	146	18	18	16	14	12	17	15	15	17	17	23	17	16	16	16	17	16	16	17	17	17	16	16	16	17	16	16	17	17	1620000	1839100	1715600	1939900	2238800	1742200	2028400	3130700	3539400	0.737	0.836	0.78
B8AU81	B0616E02-H0507E05.5 protein species=Oryza sativa taxid=4530 gene=B0616E02-H0507E05.5(predicted) OS=Oryza sativa subsp. indica OX=39946 GN=OsI_14566 PE=4 SV=1	1.701	Up	0.0122602	OsI_14566	29.1	28.769	37	5	5	2	2	4	5	4	4	5	5	6	3	4	5	4	4	4	4	5	4	3	4	5	4	4	4	4	5	4	380040	351100	415420	332660	452780	338290	516220	701830	731990	0.81	0.749	0.886
B8AVH3	OSIGBa0158F13.4 protein species=Oryza sativa taxid=4530 gene=OSIGBa0158F13.4(predicted) OS=Oryza sativa subsp. indica OX=39946 GN=OsI_16332 PE=4 SV=1	1.579	Up	0.00183643	OsI_16332	21.1	47.463	38	7	7	1	4	4	5	4	4	5	5	6	6	6	6	6	7	6	7	7	6	6	6	6	6	7	6	7	7	6	263280	273800	317290	341160	320770	374810	426120	460680	462100	0.731	0.761	0.881
B8AVZ3	H1005F08.7 protein species=Oryza sativa taxid=4530 gene=H1005F08.7(predicted) OS=Oryza sativa subsp. indica OX=39946 GN=OsI_17816 PE=3 SV=1	1.613	Up	0.019098	OsI_17816	10.8	42.222	14	3	3	1	2	1	1	2	1	2	1	3	3	3	2	3	3	3	2	3	3	3	3	2	3	3	3	2	3	3	170580	114540	159360	189020	221050	187190	229460	229190	258350	0.873	0.586	0.815
B8AXH5	U6 snRNA-associated Sm-like protein LSm8 OS=Oryza sativa subsp. indica OX=39946 GN=LSM8 PE=3 SV=1	1.824	Up	0.00031798	LSM8	11.8	14.808	16	1	1	1	2	1	2	2	2	2	2	2	1	1	1	1	1	1	1	1	1	1	1	1	1	1	1	1	1	1	133410	151810	149650	153600	179480	180930	271140	273800	247790	0.689	0.784	0.773
B8AXI7	Putative histone deacetylase HD2 species=Oryza sativa taxid=4530(predicted) OS=Oryza sativa subsp. indica OX=39946 GN=OsI_21251 PE=4 SV=1	2.143	Up	0.00182338	OsI_21251	17.5	32.561	21	4	4	2	1	1	3	3	2	3	2	4	3	3	3	4	4	4	4	3	4	3	3	3	4	4	4	4	3	4	58476	53570	47354	167910	168640	118290	119120	96093	126360	0.551	0.504	0.446
B8AXU3	Beta-glucosidase 19 species=Oryza sativa subsp. japonica taxid=39947 gene=BGLU19(predicted) OS=Oryza sativa subsp. indica OX=39946 GN=OsI_19808 PE=3 SV=1	1.657	Up	0.046216	OsI_19808	11.4	58.227	15	4	4	1	2	1	1	1	2	2	2	3	2	3	3	2	2	2	2	3	3	2	3	3	2	2	2	2	3	3	17699	21136	16491	12553	20248	21144	24952	26247	40485	0.793	0.947	0.739
B8AXU6	Ribosomal protein species=Oryza glaberrima taxid=4538(predicted) OS=Oryza sativa subsp. indica OX=39946 GN=OsI_19812 PE=3 SV=1	1.539	Up	0.026584	OsI_19812	35.3	44.955	106	13	11	10	10	9	12	12	10	14	14	15	11	11	12	11	12	12	11	11	12	10	10	11	10	11	11	10	10	11	3145400	3530200	3664500	3715100	3716500	3529000	4178100	5762200	5974500	0.761	0.854	0.886
B8AY88	"1-deoxy-D-xylulose-5-phosphate synthase 1, chloroplastic species=Oryza sativa subsp. japonica taxid=39947 gene=CLA1(predicted) OS=Oryza sativa subsp. indica OX=39946 GN=OsI_19939 PE=3 SV=1"	1.656	Up	0.019838	OsI_19939	10.6	77.289	30	4	4	3	4	2	4	5	3	3	3	3	4	4	4	4	4	4	4	4	4	4	4	4	4	4	4	4	4	4	177500	173160	146870	225630	235950	241060	214380	308680	300520	0.789	0.77	0.653
B8AYR2	60S acidic ribosomal protein p2b (Fragment) species=Oryza sativa subsp. indica taxid=39946(predicted) OS=Oryza sativa subsp. indica OX=39946 GN=OsI_20141 PE=3 SV=1	1.536	Up	0.00095854	OsI_20141	50	20.117	86	8	8	11	6	8	11	8	10	12	11	9	7	6	7	7	8	8	7	8	7	7	6	7	7	8	8	7	8	7	3364600	3369700	3258000	3771900	3746300	4099300	4641000	5370200	5336500	0.819	0.821	0.793
B8AYT9	Uracil phosphoribosyltransferase species=Zea mays taxid=4577 gene=100284489(predicted) OS=Oryza sativa subsp. indica OX=39946 GN=OsI_20192 PE=4 SV=1	1.592	Up	0.016063	OsI_20192	37.4	32.861	79	10	10	7	7	10	8	8	7	10	10	12	10	10	10	10	10	9	10	10	10	10	10	10	10	10	9	10	10	10	657550	710670	730900	730610	775500	815430	886850	1200200	1254400	0.762	0.824	0.847
B8AZB8	"'putative 2,3-bisphosphoglycerate-independent phosphoglycerate mutase species=Oryza sativa subsp. japonica taxid=39947 gene=Os05g0482700(predicted) OS=Oryza sativa subsp. indica OX=39946 GN=OsI_20375 PE=4 SV=1"	1.717	Up	0.00080245	OsI_20375	54.6	62.957	99	21	11	12	9	8	11	10	14	12	11	12	18	19	19	20	19	21	20	19	19	9	10	10	10	10	11	10	9	10	1080700	1053600	996650	1601600	1624800	1499300	1606800	1852000	1918000	0.735	0.717	0.678
B8B031	Eukaryotic translation initiation factor 3 subunit I OS=Oryza sativa subsp. indica OX=39946 GN=OsI_19205 PE=3 SV=1	1.515	Up	0.00040437	OsI_19205	47.2	36.083	64	9	5	7	6	7	8	5	8	9	8	6	6	7	7	8	7	7	7	8	7	5	4	5	5	5	5	5	5	5	502500	495360	525580	627260	593620	669250	726570	764830	816250	0.79	0.779	0.827
B8B162	Zinc-binding protein species=Zea mays taxid=4577 gene=100285866(predicted) OS=Oryza sativa subsp. indica OX=39946 GN=OsI_24044 PE=4 SV=1	1.833	Up	0.0022202	OsI_24044	40.9	19.084	47	5	5	4	5	5	4	4	5	6	7	7	5	5	5	5	5	5	5	5	5	5	5	5	5	5	5	5	5	5	628750	750570	815380	781570	859060	993120	1233200	1416500	1372900	0.639	0.763	0.829
B8B267	"Thylakoid lumenal 16 protein, chloroplastic species=Zea mays taxid=4577 gene=At4g02530(predicted) OS=Oryza sativa subsp. indica OX=39946 GN=OsI_24389 PE=4 SV=1"	1.883	Up	0.00114275	OsI_24389	41	24.842	89	6	6	7	8	9	10	11	9	11	10	14	6	6	6	6	6	6	6	6	6	6	6	6	6	6	6	6	6	6	3229100	3873500	3683700	3797600	4291600	4836200	6134800	6796600	7377700	0.66	0.792	0.753
B8B2E6	BolA-like species=Oryza sativa subsp. japonica taxid=39947 gene=Os06g0484600(predicted) OS=Oryza sativa subsp. indica OX=39946 GN=OsI_23010 PE=3 SV=1	3.312	Up	0.00085858	OsI_23010	23.5	17.608	35	3	3	3	3	3	4	3	5	4	4	6	2	2	2	1	1	2	2	2	3	2	2	2	1	1	2	2	2	3	262800	298090	304570	366680	288970	412090	784890	889420	1192900	0.493	0.559	0.571
B8B3P0	Chaperonin species=Oryza sativa subsp. japonica taxid=39947 gene=P0528E04.36-1(predicted) OS=Oryza sativa subsp. indica OX=39946 GN=OsI_22016 PE=3 SV=1	2.132	Up	0.0154433	OsI_22016	44	29.002	141	14	14	11	14	15	13	13	16	16	21	22	12	14	13	14	14	14	13	14	14	12	14	13	14	14	14	13	14	14	5625500	5967300	6329200	7326600	7961200	6825900	8781800	13602000	15818000	0.647	0.686	0.728
B8B6Z9	"Putative beta-1,3-glucanase species=Oryza sativa subsp. japonica taxid=39947 gene=P0458H05.105(predicted) OS=Oryza sativa subsp. indica OX=39946 GN=OsI_26347 PE=3 SV=1"	3.332	Up	0.020817	OsI_26347	20.3	59.391	15	6	6	1	0	0	1	1	2	5	2	3	2	3	2	2	3	5	5	5	5	2	3	2	2	3	5	5	5	5	74936	50064	64202	38911	45292	106660	303120	114350	213130	0.667	0.446	0.572
B8B8G3	Superoxide dismutase [Cu-Zn] species=Oryza sativa subsp. indica taxid=39946(predicted) OS=Oryza sativa subsp. indica OX=39946 GN=OsI_25396 PE=4 SV=1	1.6	Up	0.048799	OsI_25396	57.5	19.597	30	5	5	3	3	4	3	2	3	4	4	4	4	4	5	3	4	5	5	5	5	4	4	5	3	4	5	5	5	5	250850	324640	314480	292040	300400	341740	350900	539210	533770	0.695	0.9	0.871
B8B8K0	Elongation factor 1-delta 1 species=Oryza sativa subsp. japonica taxid=39947 gene=Os07g0614500(predicted) OS=Oryza sativa subsp. indica OX=39946 GN=OsI_26859 PE=3 SV=1	1.705	Up	0.000198022	OsI_26859	55.4	27.577	112	12	10	13	13	11	11	11	12	15	12	14	12	12	12	12	12	12	12	12	12	10	10	10	10	10	10	10	10	10	3221800	3291600	3044500	4082100	4080600	4351000	5119600	5431100	5749300	0.756	0.772	0.714
B8B9L7	ABC transporter F family member 1 species=Panicum miliaceum taxid=4540 gene=C2845_PM05G18440(predicted) OS=Oryza sativa subsp. indica OX=39946 GN=OsI_30302 PE=4 SV=1	1.525	Up	0.0040597	OsI_30302	16.2	66.172	31	7	6	2	4	4	4	5	3	3	3	3	4	7	5	6	5	5	6	6	7	4	6	5	5	5	5	5	5	6	210780	208460	234090	438480	418870	347550	300340	326330	369760	0.665	0.657	0.738
B8B9P0	Polyadenylate-binding protein species=Oryza sativa subsp. indica taxid=39946 gene=K0253H11.38(predicted) OS=Oryza sativa subsp. indica OX=39946 GN=OsI_28748 PE=4 SV=1	1.863	Up	0.0025403	OsI_28748	53.2	26.967	45	6	6	4	3	4	6	4	6	4	7	7	5	5	6	6	5	4	5	5	5	5	5	6	6	5	4	5	5	5	474050	400900	411500	604610	640910	663880	683210	840230	871330	0.763	0.645	0.662
B8B9V2	GrpE protein homolog OS=Oryza sativa subsp. indica OX=39946 GN=OsI_28865 PE=3 SV=1	1.544	Up	0.00145546	OsI_28865	40.8	33.718	48	7	7	4	3	7	7	5	5	4	8	5	7	6	7	6	7	7	6	7	7	7	6	7	6	7	7	6	7	7	615750	679150	647580	782250	730850	897330	933630	971380	1094400	0.754	0.831	0.793
B8BA38	GDP-mannose transporter GONST1 species=Zea mays taxid=4577 gene=Zm00014a_007834(predicted) OS=Oryza sativa subsp. indica OX=39946 GN=OsI_27528 PE=4 SV=1	1.637	Up	0.046544	OsI_27528	8.9	76.052	17	4	4	1	1	0	4	3	3	2	1	2	4	3	2	4	4	4	4	3	4	4	3	2	4	4	4	4	3	4	66644	72051	95926	167690	108880	129630	129640	99005	155470	0.585	0.633	0.842
B8BA40	Ribosome maturation protein SBDS species=Panicum miliaceum taxid=4540 gene=C2845_PM14G00450(predicted) OS=Oryza sativa subsp. indica OX=39946 GN=OsI_27530 PE=4 SV=1	1.961	Up	0.0088409	OsI_27530	24.1	40.557	20	5	5	1	1	1	3	2	5	2	3	2	4	2	2	4	5	5	5	4	3	4	2	2	4	5	5	5	4	3	36807	35179	32399	109710	70451	101160	68919	83097	52607	0.561	0.536	0.494
B8BA60	Peroxidase OS=Oryza sativa subsp. indica OX=39946 GN=OsI_27578 PE=3 SV=1	1.602	Up	0.039843	OsI_27578	16.1	33.778	22	3	3	2	1	3	2	2	3	3	3	3	2	2	3	3	3	3	3	3	3	2	2	3	3	3	3	3	3	3	129080	113530	132980	98938	158160	127470	255230	190140	156190	0.853	0.75	0.879
B8BAM2	"Multiple organellar RNA editing factor 9, chloroplastic species=Dichanthelium oligosanthes taxid=888268 gene=BAE44_0020790(predicted) OS=Oryza sativa subsp. indica OX=39946 GN=OsI_27756 PE=4 SV=1"	2.121	Up	0.0033164	OsI_27756	36.7	24.813	42	5	5	4	4	3	5	3	6	5	6	6	4	4	4	4	4	5	4	4	4	4	4	4	4	4	5	4	4	4	234360	245990	223970	283500	257300	267600	392360	572920	528410	0.702	0.736	0.67
B8BB05	Dihydrolipoamide acetyltransferase component of pyruvate dehydrogenase complex OS=Oryza sativa subsp. indica OX=39946 GN=OsI_29326 PE=3 SV=1	1.709	Up	0.041564	OsI_29326	45.3	48.793	56	12	12	6	4	6	3	8	4	6	8	11	9	9	10	10	11	10	11	12	12	9	9	10	10	11	10	11	12	12	441550	387430	381350	543220	556430	489450	496140	691940	880580	0.816	0.716	0.705
B8BCQ3	Heat shock protein 90-5 chloroplastic species=Zea mays taxid=4577 gene=100279992(predicted) OS=Oryza sativa subsp. indica OX=39946 GN=OsI_31743 PE=3 SV=1	1.557	Up	0.015379	OsI_31743	47.6	89.636	265	29	15	23	24	28	30	32	27	34	32	35	25	26	25	27	28	26	29	27	28	14	13	12	14	14	13	15	14	15	4470800	4358100	5131300	6908200	6715600	5310600	6034800	7335200	8365900	0.737	0.718	0.845
B8BCY3	CBS domain containing protein-like species=Oryza sativa subsp. japonica taxid=39947 gene=Os09g0115500(predicted) OS=Oryza sativa subsp. indica OX=39946 GN=OsI_30399 PE=4 SV=1	1.621	Up	0.0030004	OsI_30399	42.3	24.167	37	6	6	3	3	2	3	5	5	5	5	6	4	5	5	4	5	5	6	6	6	4	5	5	4	5	5	6	6	6	1339400	1596100	1563800	1810000	2056700	2247300	2200100	2612300	2479400	0.673	0.802	0.786
B8BD19	"Heat shock 70 kDa protein, mitochondrial species=Dichanthelium oligosanthes taxid=888268 gene=BAE44_0022027(predicted) OS=Oryza sativa subsp. indica OX=39946 GN=OsI_31865 PE=3 SV=1"	3.767	Up	0.000159008	OsI_31865	21.4	70.975	22	10	7	1	1	0	5	5	1	4	3	2	6	5	7	9	9	8	10	9	8	3	2	5	6	7	5	7	6	6	69460	53513	54576	278530	230290	148150	204190	239610	224970	0.416	0.32	0.327
B8BHC3	Purine catabolism regulatory protein species=Anthurium amnicola taxid=1678845 gene=pucR_2(predicted) OS=Oryza sativa subsp. indica OX=39946 GN=OsI_33929 PE=4 SV=1	1.719	Up	0.039065	OsI_33929	20.6	39.964	30	4	4	3	3	3	3	4	3	4	4	3	3	4	4	4	4	4	4	4	4	3	4	4	4	4	4	4	4	4	179540	150420	188300	197880	192400	259810	215030	306690	369430	0.785	0.657	0.823
B8BHD6	Eukaryotic translation initiation factor isoform 4E-2 species=Oryza sativa subsp. japonica taxid=39947 gene=Os10g0467600(predicted) OS=Oryza sativa subsp. indica OX=39946 GN=OsI_33962 PE=3 SV=1	1.683	Up	0.00133861	OsI_33962	34	23.227	18	5	5	2	3	0	3	1	3	3	1	2	5	4	4	5	4	5	5	5	5	5	4	4	5	4	5	5	5	5	148220	156680	138340	182350	76091	247010	227500	244040	274010	0.787	0.832	0.735
B8BI14	Flavanone 3-dioxygenase 2 species=Oryza sativa subsp. japonica taxid=39947 gene=F3H-2(predicted) OS=Oryza sativa subsp. indica OX=39946 GN=OsI_34472 PE=3 SV=1	2.094	Up	0.0045162	OsI_34472	31.9	38.73	34	7	7	3	1	1	5	4	6	5	5	4	5	5	5	6	6	7	6	6	5	5	5	5	6	6	7	6	6	5	148360	102990	125070	219290	245610	286660	229570	261280	297720	0.697	0.484	0.587
B8BI34	Protein kintoun species=Anthurium amnicola taxid=1678845 gene=dnaaf2_7(predicted) OS=Oryza sativa subsp. indica OX=39946 GN=OsI_34530 PE=4 SV=1	1.616	Up	0.0054989	OsI_34530	21.9	23.539	31	3	3	3	3	4	3	2	3	4	4	5	2	2	2	2	3	3	2	2	3	2	2	2	2	3	3	2	2	3	164250	137420	140820	173100	113930	157920	213890	231620	269510	0.922	0.772	0.791
B8BIB2	CHL-CPN10 species=Zea mays taxid=4577 gene=100381273(predicted) OS=Oryza sativa subsp. indica OX=39946 GN=OsI_34694 PE=3 SV=1	1.72	Up	0.04694	OsI_34694	31.4	14.764	76	4	4	6	6	6	8	7	7	11	9	16	4	4	4	4	4	4	4	4	4	4	4	4	4	4	4	4	4	4	1098800	1315600	1211800	1256600	1512600	1410000	1429100	2318900	2489500	0.704	0.843	0.777
B8BIX5	"Glucosamine-fructose-6-phosphate aminotransferase, isomerizing family protein, expressed species=Oryza sativa subsp. japonica taxid=39947 gene=LOC_Os11g03900(predicted) OS=Oryza sativa subsp. indica OX=39946 GN=OsI_34982 PE=4 SV=1"	3.702	Up	0.00061756	OsI_34982	14	74.158	20	5	5	1	1	1	5	4	2	2	2	2	3	3	2	5	5	4	5	3	3	3	3	2	5	5	4	5	3	3	19173	18678	24131	113360	101240	116310	87317	80452	61522	0.277	0.27	0.349
B8BJS5	Expressed protein species=Oryza sativa subsp. japonica taxid=39947 gene=LOC_Os11g11980(predicted) OS=Oryza sativa subsp. indica OX=39946 GN=OsI_35603 PE=4 SV=1	2.86	Up	0.0111777	OsI_35603	59.3	8.5934	9	2	2	1	0	1	1	1	2	0	2	1	2	2	2	2	1	2	2	2	2	2	2	2	2	1	2	2	2	2	11863	18457	20093	24766	0	58271	39517	65401	39362	0.342	0.532	0.579
B8BLP4	21 kDa protein species=Oryza sativa subsp. japonica taxid=39947 gene=TCTP(predicted) OS=Oryza sativa subsp. indica OX=39946 GN=OsI_36917 PE=3 SV=1	1.704	Up	0.0024832	OsI_36917	13.9	55.621	79	6	6	9	8	6	7	8	10	10	10	11	5	5	5	4	5	6	5	6	6	5	5	5	4	5	6	5	6	6	1201300	1310900	1241200	1634600	1674100	1388500	1888800	2075400	2431800	0.728	0.795	0.752
B8BP25	70 kDa heat shock protein species=Oryza sativa subsp. japonica taxid=39947 gene=LOC_Os12g14070(predicted) OS=Oryza sativa subsp. indica OX=39946 GN=OsI_37938 PE=3 SV=1	1.681	Up	0.0060438	OsI_37938	50.9	76.214	294	32	23	29	23	31	29	31	33	37	41	40	28	29	29	29	30	30	29	31	30	20	21	21	21	22	22	20	23	21	9479700	9660500	11050000	12185000	12146000	12409000	14262000	17616000	18874000	0.725	0.739	0.845
P0C2Y6	"ATP synthase subunit a, chloroplastic OS=Oryza sativa subsp. indica OX=39946 GN=atpI PE=3 SV=1"	1.995	Up	0.0096974	atpI	13.8	27.305	19	3	3	2	2	1	1	1	2	3	3	4	3	3	2	3	2	3	3	3	3	3	3	2	3	2	3	3	3	3	77791	89263	117740	79427	91685	109400	178950	166360	222930	0.618	0.709	0.935
P0C8Y9	Proteasome subunit alpha type-4-2 OS=Oryza sativa subsp. indica OX=39946 GN=OsI_021067 PE=1 SV=1	1.666	Up	0.0021192	OsI_021067	40.4	27.025	57	6	6	4	8	5	5	8	4	8	7	8	5	6	5	6	6	6	5	5	6	5	6	5	6	6	6	5	5	6	483130	453140	493380	605950	575370	540810	829820	859620	692580	0.786	0.737	0.802
[truncated: 15 more columns]
