# Supplementary material for: Transcriptomic, proteomic, and physiological comparative analyses of flooding mitigation of the damage induced by low-temperature stress in direct seeded early indica rice at the seedling stage
Source: BMC Genomics. 2021 Mar 12;22:176. doi: 10.1186/s12864-021-07458-9 (PMC7952222; doi:10.1186/s12864-021-07458-9)
Supplement: Supplementary file 2 — Additional file 2 : Dataset S2. Summaries and expression patterns of DEPs between LTF and CK. [file 12864_2021_7458_MOESM2_ESM.xlsx]

## Sheet: Sheet1
Dataset S2. Summaries and expression patterns of DEPs between LTF and CK
Protein accession	Protein description	LF/CK Ratio	Regulated Type	LF/CK P value	Gene name	Sequence coverage [%]	Mol. weight [kDa]	MS/MS Counts	Peptides	Unique peptides	MS/MS Count CK_1	MS/MS Count CK_2	MS/MS Count CK_3	MS/MS Count LF_1	MS/MS Count LF_2	MS/MS Count LF_3	MS/MS Count LT_1	MS/MS Count LT_2	MS/MS Count LT_3	Peptides CK_1	Peptides CK_2	Peptides CK_3	Peptides LF_1	Peptides LF_2	Peptides LF_3	Peptides LT_1	Peptides LT_2	Peptides LT_3	Unique peptides CK_1	Unique peptides CK_2	Unique peptides CK_3	Unique peptides LF_1	Unique peptides LF_2	Unique peptides LF_3	Unique peptides LT_1	Unique peptides LT_2	Unique peptides LT_3	LFQ intensity CK_1	LFQ intensity CK_2	LFQ intensity CK_3	LFQ intensity LF_1	LFQ intensity LF_2	LFQ intensity LF_3	LFQ intensity LT_1	LFQ intensity LT_2	LFQ intensity LT_3	CK_1	CK_2	CK_3
A2WLD5	Glycosyltransferase OS=Oryza sativa subsp. indica OX=39946 GN=OsI_00644 PE=3 SV=1	0.363	Down	0.0006426	OsI_00644	19.6	51.105	24	6	6	6	5	3	1	2	3	2	1	1	6	6	5	6	3	4	5	4	5	6	6	5	6	3	4	5	4	5	250830	254310	267960	85826	81015	113530	116400	60474	54964	1.756	1.781	1.876
A2WLJ5	Malic enzyme OS=Oryza sativa subsp. indica OX=39946 GN=OsI_00711 PE=3 SV=1	0.334	Down	1.9242e-06	OsI_00711	20.3	70.008	13	6	4	3	3	2	1	1	1	0	1	1	6	5	6	5	4	5	2	5	3	4	3	4	3	2	4	1	3	1	187180	174590	177040	61352	57370	61402	0	44418	0	1.716	1.601	1.623
A2WLQ6	Lachrymatory-factor synthase species=Zea mays taxid=4577 gene=LFS_0(predicted) OS=Oryza sativa subsp. indica OX=39946 GN=OsI_00777 PE=4 SV=1	0.372	Down	4.4087e-05	OsI_00777	40.7	22.883	27	5	5	5	4	3	1	2	2	3	4	3	5	4	4	3	3	3	4	3	3	5	4	4	3	3	3	4	3	3	278790	296600	300710	102070	104540	119010	160570	147630	164360	1.499	1.594	1.616
A2WLY6	Cationic amino acid transporter 5 species=Dichanthelium oligosanthes taxid=888268 gene=BAE44_0000957(predicted) OS=Oryza sativa subsp. indica OX=39946 GN=OsI_00855 PE=4 SV=1	0.488	Down	0.0024026	OsI_00855	9.1	65.51	17	4	4	2	2	2	1	3	2	2	2	1	4	4	4	4	4	3	4	4	4	4	4	4	4	4	3	4	4	4	192700	167060	183490	75047	84965	104960	91861	76969	67529	1.66	1.439	1.581
A2WR43	Peroxidase OS=Oryza sativa subsp. indica OX=39946 GN=OsI_02330 PE=3 SV=1	0.174	Down	0.0047034	OsI_02330	16.7	36.538	11	3	3	4	3	3	1	0	0	0	0	0	3	3	3	3	2	3	2	2	1	3	3	3	3	2	3	2	2	1	125740	98103	111080	23894	24875	9550.6	16645	16178	0	2.361	1.842	2.086
A2WRR8	Lycopene epsilon cyclase 3A species=Triticum aestivum taxid=4565 gene=e-LCY3A(predicted) OS=Oryza sativa subsp. indica OX=39946 GN=OsI_02559 PE=4 SV=1	0.652	Down	0.00123789	OsI_02559	20.7	50.698	24	6	6	4	2	2	2	3	2	2	3	4	5	6	6	6	6	5	5	4	5	5	6	6	6	6	5	5	4	5	145810	161570	138240	97285	100760	92294	61761	90596	95065	1.334	1.479	1.265
A2WRY7	Hsp20/alpha crystallin family protein species=Zea mays taxid=4577(predicted) OS=Oryza sativa subsp. indica OX=39946 GN=OsI_02624 PE=3 SV=1	0.469	Down	0.0062589	OsI_02624	13.9	29.855	13	3	3	2	2	2	1	1	1	2	1	1	3	3	3	3	2	3	3	3	1	3	3	3	3	2	3	3	3	1	128190	140840	96924	52095	51892	67869	100990	56223	0	1.476	1.621	1.116
A2WS43	Hydrolase-like species=Oryza sativa subsp. japonica taxid=39947 gene=Os01g0595600(predicted) OS=Oryza sativa subsp. indica OX=39946 GN=OsI_02684 PE=4 SV=1	0.326	Down	4.303e-05	OsI_02684	25.2	31.669	20	4	4	2	5	3	1	2	2	3	1	1	3	4	4	3	4	3	3	3	3	3	4	4	3	4	3	3	3	3	498070	527310	494850	147800	172390	176380	180490	230550	230050	1.687	1.786	1.676
A2WVG1	Protein CROWDED NUCLEI 4-like isoform X1 species=Panicum miliaceum taxid=4540 gene=C2845_PM07G24200(predicted) OS=Oryza sativa subsp. indica OX=39946 GN=OsI_03874 PE=4 SV=1	0.666	Down	0.025159	OsI_03874	11	113.62	19	7	7	4	5	1	4	1	1	3	0	0	7	6	5	6	4	4	7	2	6	7	6	5	6	4	4	7	2	6	101940	95395	81970	74756	56285	55025	72569	64110	54652	1.397	1.307	1.123
A2WXX7	"cDNA clone:001-043-H09, full insert sequence species=Oryza sativa subsp. japonica taxid=39947(predicted) OS=Oryza sativa subsp. indica OX=39946 GN=OsI_04783 PE=3 SV=1"	0.659	Down	0.041479	OsI_04783	23.1	31.233	20	4	4	3	3	3	2	1	2	3	1	2	4	4	3	4	3	4	4	3	3	4	4	3	4	3	4	4	3	3	215490	234910	185520	127640	115430	176060	177210	90479	139260	1.327	1.446	1.142
A2WYD1	CCCH-type zinc finger protein species=Oryza sativa subsp. indica taxid=39946 gene=C3H12(predicted) OS=Oryza sativa subsp. indica OX=39946 GN=OsI_04935 PE=4 SV=1	0.655	Down	0.0041235	OsI_04935	34.3	47.923	35	8	8	7	5	4	5	3	3	2	2	4	7	8	8	7	5	7	6	4	5	7	8	8	7	5	7	6	4	5	460470	559300	461450	320850	307590	341070	333990	375910	297280	1.198	1.456	1.201
A2WZ53	Germin-like protein 1-4 species=Oryza sativa subsp. japonica taxid=39947 gene=Os01g0952100(predicted) OS=Oryza sativa subsp. indica OX=39946 GN=OsI_05223 PE=3 SV=1	0.501	Down	0.0091568	OsI_05223	21.7	24.394	13	3	3	1	3	2	1	1	2	1	1	1	3	3	3	3	3	2	3	2	2	3	3	3	3	3	2	3	2	2	113530	178000	158830	68896	81219	75471	47291	49214	58378	1.23	1.928	1.721
A2WZJ5	Peptidase family M48 family protein species=Zea mays taxid=4577 gene=100191294(predicted) OS=Oryza sativa subsp. indica OX=39946 GN=OsI_05379 PE=3 SV=1	0.479	Down	0.00114208	OsI_05379	26.3	36.082	30	6	6	6	4	4	3	3	3	2	5	0	5	5	6	6	6	6	6	5	6	5	5	6	6	6	6	6	5	6	656200	758630	690710	319860	299810	389420	468130	446550	456450	1.317	1.522	1.386
A2X2I0	CASP-like protein 2D1 OS=Oryza sativa subsp. indica OX=39946 GN=OsI_06397 PE=2 SV=1	0.625	Down	0.0180991	OsI_06397	21.9	21.677	10	3	3	1	2	0	1	1	2	2	1	0	3	2	3	2	3	1	3	3	2	3	2	3	2	3	1	3	3	2	135040	127800	92958	72900	77479	71849	90792	78512	71426	1.484	1.405	1.022
A2X2W9	Malate dehydrogenase species=Oryza punctata taxid=4537(predicted) OS=Oryza sativa subsp. indica OX=39946 GN=OsI_06537 PE=4 SV=1	0.624	Down	0.0120407	OsI_06537	43.6	42.221	54	12	8	5	8	3	6	5	6	7	6	8	12	11	10	11	12	10	11	11	10	8	7	6	7	8	6	7	8	7	635430	758310	814160	393830	466110	517600	701910	706880	750360	0.996	1.188	1.276
A2X4J6	Flowering-promoting factor 1-like protein 3 species=Oryza sativa subsp. japonica taxid=39947 gene=Os02g0460200(predicted) OS=Oryza sativa subsp. indica OX=39946 GN=OsI_07114 PE=4 SV=1	0.556	Down	0.00037669	OsI_07114	42.6	13.577	39	4	3	4	5	5	4	5	3	5	4	4	4	4	4	4	4	4	4	4	4	3	3	3	3	3	3	3	3	3	949750	939360	857790	480610	551550	494340	510670	540150	420550	1.488	1.472	1.344
A2X547	Putative cytochrome P450 monooxygenase species=Oryza sativa subsp. japonica taxid=39947 gene=OJ1126_B06.10(predicted) OS=Oryza sativa subsp. indica OX=39946 GN=OsI_07321 PE=3 SV=1	0.539	Down	0.021602	OsI_07321	10.4	60.099	15	4	3	2	2	4	1	1	2	1	1	1	3	4	4	3	2	4	2	2	3	3	3	3	3	2	3	2	1	2	81381	77625	100600	42347	36424	61269	32133	31544	35946	1.467	1.399	1.813
A2X736	"Protein TAB2 homolog, chloroplastic species=Oryza sativa subsp. japonica taxid=39947 gene=Os02g0610800(predicted) OS=Oryza sativa subsp. indica OX=39946 GN=OsI_08028 PE=4 SV=1"	0.599	Down	0.0097216	OsI_08028	24.7	42.72	22	5	5	6	4	4	4	3	0	0	0	1	5	4	5	5	5	4	2	3	4	5	4	5	5	5	4	2	3	4	331910	299930	348010	222900	205940	158380	171970	147130	157140	1.462	1.321	1.533
A2X7U4	Cytochrome b5 isoform E species=Zea mays taxid=4577 gene=CYTB5-E(predicted) OS=Oryza sativa subsp. indica OX=39946 GN=OsI_08287 PE=3 SV=1	0.539	Down	0.0189621	OsI_08287	45.7	14.661	10	3	3	2	1	2	1	0	1	1	1	1	3	3	2	2	3	3	2	3	3	3	3	2	2	3	3	2	3	3	69181	43565	60919	28764	36341	28557	0	28877	30430	1.694	1.067	1.492
A2X8P7	Chloroplast 9-cis-epoxycarotenoid dioxygenase 1 species=Oryza sativa subsp. indica taxid=39946(predicted) OS=Oryza sativa subsp. indica OX=39946 GN=OsI_08611 PE=3 SV=1	0.158	Down	0.0038626	OsI_08611	51.3	66.863	111	17	17	21	19	28	4	5	7	8	7	12	15	15	16	8	11	11	8	12	11	15	15	16	8	11	11	8	12	11	2125200	2215800	2127000	289320	313010	421720	557970	736720	751850	2.005	2.091	2.007
A2X961	Protein TIC 20-v chloroplastic species=Zea mays taxid=4577 gene=100193921(predicted) OS=Oryza sativa subsp. indica OX=39946 GN=OsI_08774 PE=4 SV=1	0.361	Down	0.00059508	OsI_08774	13	40.088	14	3	3	2	3	1	1	1	2	1	1	2	3	3	3	3	3	3	1	3	2	3	3	3	3	3	3	1	3	2	164950	195190	179180	76789	61618	56457	0	71598	74495	1.499	1.774	1.628
A2XB21	Putative brown planthopper-induced resistance protein 1 species=Oryza sativa subsp. japonica taxid=39947 gene=OJ1136_C12.20-1(predicted) OS=Oryza sativa subsp. indica OX=39946 GN=OsI_09454 PE=4 SV=1	0.366	Down	0.00075706	OsI_09454	18.9	22.928	23	3	3	1	2	4	3	3	2	3	3	2	3	3	3	3	2	3	3	3	3	3	3	3	3	2	3	3	3	3	448190	517910	451790	143860	172010	202750	272790	451370	578080	1.245	1.439	1.255
A2XE17	"D-mannose binding lectin family protein, expressed species=Oryza sativa subsp. japonica taxid=39947 gene=OJ1743A09.6(predicted) OS=Oryza sativa subsp. indica OX=39946 GN=OsI_10563 PE=4 SV=1"	0.551	Down	0.0097987	OsI_10563	11.5	91.402	16	5	5	3	4	3	1	1	1	3	0	0	5	5	4	4	5	5	4	4	1	5	5	4	4	5	5	4	4	1	80933	89082	63425	36813	43436	48247	55022	34268	0	1.435	1.579	1.124
A2XFF7	Rhodanese-like family protein species=Zea mays taxid=4577 gene=100283609(predicted) OS=Oryza sativa subsp. indica OX=39946 GN=OsI_11099 PE=4 SV=1	0.562	Down	0.025577	OsI_11099	28.4	16.947	16	3	3	1	2	2	2	2	3	1	1	2	3	3	3	3	3	3	2	3	3	3	3	3	3	3	3	2	3	3	258960	187870	209110	94300	120960	153240	211930	183570	153410	1.481	1.075	1.196
A2XHH8	"ICE-like protease p20 domain containing protein, expressed species=Oryza sativa subsp. japonica taxid=39947 gene=LOC_Os03g27120(predicted) OS=Oryza sativa subsp. indica OX=39946 GN=OsI_11862 PE=4 SV=1"	0.23	Down	0.0079771	OsI_11862	27.2	39.657	11	6	6	2	3	6	0	0	0	0	0	0	4	6	6	3	2	3	4	3	2	4	6	6	3	2	3	4	3	2	55516	116900	138520	23173	22188	26157	36361	31627	33494	1.032	2.174	2.576
A2XIZ1	Post-illumination chlorophyll fluorescence increase species=Zea mays taxid=4577 gene=100272863(predicted) OS=Oryza sativa subsp. indica OX=39946 GN=OsI_12403 PE=4 SV=1	0.658	Down	0.0115202	OsI_12403	35.5	22.095	34	5	4	4	6	4	4	3	3	3	4	3	4	4	3	4	4	5	4	3	3	4	4	3	4	4	4	4	3	3	1405700	1680300	1802100	966430	1063500	1185100	1221600	1597400	1581700	1.012	1.209	1.297
A2XK84	"Hsp20/alpha crystallin family protein, expressed species=Oryza sativa subsp. japonica taxid=39947 gene=LOC_Os03g45340(predicted) OS=Oryza sativa subsp. indica OX=39946 GN=OsI_12856 PE=3 SV=1"	0.661	Down	0.0169814	OsI_12856	25.4	33.521	25	6	6	5	3	3	2	4	2	3	2	1	6	6	5	4	5	5	5	4	4	6	6	5	4	5	5	5	4	4	535710	479570	386490	298250	295850	332650	457230	295920	253370	1.446	1.294	1.043
A2XKN7	Phosphomethylpyrimidine synthase species=Triticum urartu taxid=4572 gene=TRIUR3_02010(predicted) OS=Oryza sativa subsp. indica OX=39946 GN=OsI_13021 PE=3 SV=1	0.662	Down	0.0038995	OsI_13021	16	65.679	43	6	6	6	3	6	5	4	6	3	6	4	5	6	6	6	5	6	5	6	5	5	6	6	6	5	6	5	6	5	502850	543080	615110	388020	367820	343710	298280	391290	468210	1.155	1.247	1.413
A2XL75	Peptidylprolyl isomerase OS=Oryza sativa subsp. indica OX=39946 GN=OsI_13220 PE=4 SV=1	0.54	Down	0.0036191	OsI_13220	27	26.624	30	6	6	4	5	3	3	3	3	4	2	3	5	6	6	4	4	5	5	6	6	5	6	6	4	4	5	5	6	6	366730	425130	447970	218110	257370	194280	289050	367570	345340	1.134	1.314	1.385
A2XLW5	"Bifunctional 3'-phosphoadenosine 5'-phosphosulfate synthethase, putative, expressed species=Oryza sativa subsp. japonica taxid=39947 gene=OSJNBb0036F07.7(predicted) OS=Oryza sativa subsp. indica OX=39946 GN=OsI_13470 PE=4 SV=1"	0.488	Down	0.00050432	OsI_13470	36.3	52.453	40	10	7	8	5	8	4	4	2	3	2	4	7	9	9	8	8	10	10	8	9	6	7	7	6	5	7	7	5	6	343780	378120	300860	159310	169130	170210	207280	194830	178490	1.472	1.619	1.288
A2XM23	Phytochrome C OS=Oryza sativa subsp. indica OX=39946 GN=PHYC PE=3 SV=2	0.661	Down	0.0117185	PHYC	12.1	126.04	31	8	7	7	6	5	4	5	2	2	0	0	8	7	6	7	7	7	6	5	4	7	6	5	6	6	6	5	4	3	167980	163710	144710	109630	116500	88513	57069	49614	41144	1.61	1.569	1.387
A2XPT4	H0613H07.2 protein species=Oryza sativa taxid=4530 gene=H0613H07.2(predicted) OS=Oryza sativa subsp. indica OX=39946 GN=OsI_14645 PE=4 SV=1	0.466	Down	0.02074	OsI_14645	33.4	45.661	39	8	6	7	7	4	2	2	6	6	3	2	8	8	8	7	7	8	8	8	7	6	6	6	5	5	6	6	6	5	453390	401620	302900	143690	149090	246320	281450	146800	142430	1.799	1.594	1.202
A2XRE0	OSIGBa0131F24.5 protein species=Oryza sativa taxid=4530 gene=OSIGBa0131F24.5(predicted) OS=Oryza sativa subsp. indica OX=39946 GN=OsI_15197 PE=4 SV=1	0.661	Down	0.036224	OsI_15197	54.2	13.133	52	5	4	8	5	5	6	5	6	5	6	6	5	5	4	5	5	5	5	5	5	4	4	3	4	4	4	4	4	4	1999400	2188300	1497500	1150200	1412900	1192900	1029600	2306500	1754000	1.238	1.355	0.927
A2XTE8	H0525E10.10 protein species=Oryza sativa taxid=4530 gene=H0525E10.10(predicted) OS=Oryza sativa subsp. indica OX=39946 GN=OsI_15881 PE=4 SV=1	0.64	Down	0.0151984	OsI_15881	9	50.031	11	2	2	1	2	2	1	1	1	1	1	1	2	2	2	2	2	2	2	1	2	2	2	2	2	2	2	2	1	2	48399	65418	66845	36854	38880	39949	34453	0	18861	1.107	1.497	1.529
A2XVK3	Phenylalanine ammonia-lyase OS=Oryza sativa subsp. indica OX=39946 GN=OsI_16660 PE=3 SV=1	0.225	Down	0.00041761	OsI_16660	33.6	76.937	19	16	7	6	3	5	1	1	1	1	1	0	15	14	15	11	11	12	12	11	9	6	5	6	2	2	3	4	2	1	112040	93904	143230	25265	29343	23924	20213	23855	0	1.9	1.592	2.429
A2XWP6	H0404F02.9 protein species=Oryza sativa taxid=4530 gene=H0404F02.9(predicted) OS=Oryza sativa subsp. indica OX=39946 GN=OsI_17076 PE=4 SV=1	0.47	Down	0.024904	OsI_17076	28	27.269	17	4	4	2	1	2	1	2	3	2	2	2	4	4	4	4	4	4	4	4	4	4	4	4	4	4	4	4	4	4	279900	228800	359160	120920	102010	185040	141250	189660	172940	1.415	1.157	1.816
A2XX59	B0403H10-OSIGBa0105A11.10 protein species=Oryza sativa taxid=4530 gene=B0403H10-OSIGBa0105A11.10(predicted) OS=Oryza sativa subsp. indica OX=39946 GN=OsI_17261 PE=4 SV=1	0.517	Down	0.0068402	OsI_17261	27.9	19.349	12	3	3	1	3	2	2	1	2	0	1	0	3	3	2	3	2	3	2	2	2	3	3	2	3	2	3	2	2	2	238200	290390	361180	149640	145150	164800	138040	49945	64936	1.338	1.631	2.029
A2XX88	Plant intracellular Ras-group-related LRR protein 1 species=Oryza sativa subsp. japonica taxid=39947 gene=IRL1(predicted) OS=Oryza sativa subsp. indica OX=39946 GN=OsI_17289 PE=4 SV=1	0.391	Down	0.000159509	OsI_17289	13.6	39.014	11	3	3	3	3	2	1	0	0	1	1	0	3	3	3	3	2	2	3	3	3	3	3	3	3	2	2	3	3	3	116360	113790	131790	43547	46067	51734	47800	46860	40717	1.64	1.604	1.857
A2XYG6	Farnesyl pyrophosphate synthase 2 species=Dichanthelium oligosanthes taxid=888268 gene=BAE44_0014607(predicted) OS=Oryza sativa subsp. indica OX=39946 GN=OsI_17742 PE=3 SV=1	0.608	Down	0.0058586	OsI_17742	13.3	46.382	22	4	4	3	3	4	2	2	2	3	1	2	4	4	4	4	4	3	4	3	3	4	4	4	4	4	3	4	3	3	161190	169200	195890	122610	97713	99548	79934	68164	61396	1.374	1.443	1.67
A2XYG7	Lipase species=Zea mays taxid=4577 gene=LIP_0(predicted) OS=Oryza sativa subsp. indica OX=39946 GN=OsI_17743 PE=4 SV=1	0.584	Down	0.00106194	OsI_17743	40.7	51.776	73	13	13	12	12	14	8	5	9	9	2	2	12	13	13	12	11	11	12	11	11	12	13	13	12	11	11	12	11	11	612780	633590	698970	359720	359610	417280	330520	242970	287190	1.399	1.446	1.596
A2Y066	MDR-like ABC transporter species=Oryza sativa subsp. japonica taxid=39947 gene=mdr3(predicted) OS=Oryza sativa subsp. indica OX=39946 GN=OsI_18374 PE=4 SV=1	0.64	Down	0.0068007	OsI_18374	7	136.47	18	5	4	4	3	2	2	2	1	2	1	1	5	3	2	4	3	4	4	2	2	4	3	2	3	2	3	3	1	1	99359	99645	116680	62105	77009	63061	67167	0	0	1.189	1.192	1.396
A2Y538	U-box domain-containing protein 29 species=Zea mays taxid=4577 gene=PUB29_0(predicted) OS=Oryza sativa subsp. indica OX=39946 GN=OsI_20111 PE=4 SV=1	0.172	Down	0.00030015	OsI_20111	10	46.397	8	3	3	2	3	2	0	0	1	0	0	0	3	3	3	2	3	2	2	2	3	3	3	3	2	3	2	2	2	3	77293	109070	94726	16801	12879	18765	21494	17996	17578	1.799	2.539	2.205
A2Y832	Alpha/beta-Hydrolases superfamily protein species=Zea mays taxid=4577 gene=103630801(predicted) OS=Oryza sativa subsp. indica OX=39946 GN=OsI_21204 PE=4 SV=1	0.276	Down	0.000104673	OsI_21204	24.7	32.009	28	5	5	6	6	5	2	2	0	3	2	2	5	4	5	4	4	4	4	4	2	5	4	5	4	4	4	4	4	2	300820	385590	310340	86217	95980	92973	136510	96746	88956	1.698	2.177	1.752
A2Y842	Cell envelope integrity inner membrane protein TolA species=Zea mays taxid=4577(predicted) OS=Oryza sativa subsp. indica OX=39946 GN=OsI_21213 PE=3 SV=1	0.455	Down	0.046383	OsI_21213	27.4	35.006	17	6	6	5	4	1	0	2	1	2	1	1	5	6	3	5	5	5	5	3	2	5	6	3	5	5	5	5	3	2	194480	192160	90435	66355	74693	75959	131020	77335	49990	1.838	1.816	0.855
A2Y889	Cytochrome P450 93G2 species=Oryza sativa subsp. japonica taxid=39947 gene=CYP93G2(predicted) OS=Oryza sativa subsp. indica OX=39946 GN=OsI_21265 PE=3 SV=1	0.615	Down	0.021363	OsI_21265	12.9	56.407	12	5	5	2	2	4	2	0	1	0	0	1	5	4	5	4	3	4	4	3	3	5	4	5	4	3	4	4	3	3	161910	114670	161370	97236	92873	79467	96740	68498	55860	1.569	1.111	1.564
A2Y9J1	Putative R3H domain protein species=Oryza barthii taxid=65489 gene=OBARTa0026G07.2(predicted) OS=Oryza sativa subsp. indica OX=39946 GN=OsI_21736 PE=4 SV=1	0.629	Down	0.009104	OsI_21736	20.8	63.491	33	7	7	4	5	6	3	3	3	3	3	3	6	6	7	7	5	6	5	7	6	6	6	7	7	5	6	5	7	6	137950	161000	190400	99376	100790	107690	114170	154830	160140	1.012	1.182	1.397
A2Y9M3	Putative UPF0481 protein species=Zea mays taxid=4577 gene=At3g02645_4(predicted) OS=Oryza sativa subsp. indica OX=39946 GN=SYUU0025A11.45 PE=4 SV=1	0.485	Down	0.035325	SYUU0025A11.45	20.3	50.997	17	5	5	5	3	2	1	1	1	2	1	1	5	5	5	3	3	3	5	3	3	5	5	5	3	3	3	5	3	3	119890	119260	62715	48649	52033	45830	70437	38898	35402	1.819	1.81	0.952
A2YE91	Histone deacetylase 11 species=Zea mays taxid=4577 gene=ZEAMMB73_Zm00001d046348(predicted) OS=Oryza sativa subsp. indica OX=39946 GN=OsI_23434 PE=4 SV=1	0.617	Down	0.0052621	OsI_23434	18.2	38.74	10	4	4	2	1	3	0	1	1	0	1	1	2	3	4	4	4	3	4	4	3	2	3	4	4	4	3	4	4	3	94873	72960	86010	48449	52302	55765	54808	43471	44905	1.543	1.186	1.398
A2YG29	Tubulin beta chain OS=Oryza sativa subsp. indica OX=39946 GN=OsI_24075 PE=3 SV=1	0.612	Down	0.030217	OsI_24075	66.1	50.121	149	21	2	22	19	19	18	18	14	14	11	14	19	18	18	17	18	17	18	17	15	2	2	2	2	2	2	2	2	1	3549600	2751300	2786100	2242400	1869900	1443700	1535600	1292400	1643000	1.671	1.295	1.312
A2YIE4	Calcium-dependent protein kinase 17 species=Oryza sativa subsp. japonica taxid=39947 gene=CPK17(predicted) OS=Oryza sativa subsp. indica OX=39946 GN=OsI_24986 PE=4 SV=1	0.609	Down	0.0079625	OsI_24986	7.9	62.618	9	3	3	2	3	1	1	0	1	1	0	0	3	3	3	3	3	2	3	1	2	3	3	3	3	3	2	3	1	2	55777	42925	41052	29878	27740	27501	25494	0	18237	1.661	1.278	1.223
A2YL23	Putative o-methyltransferase species=Oryza sativa subsp. japonica taxid=39947 gene=OJ1634_H04.132(predicted) OS=Oryza sativa subsp. indica OX=39946 GN=OsI_25913 PE=3 SV=1	0.635	Down	0.024857	OsI_25913	15.5	37.853	17	3	2	2	2	2	2	2	2	2	2	1	2	3	2	3	3	2	3	3	3	2	2	2	2	2	2	2	2	2	100470	89495	92078	45543	64751	68913	64500	56229	50153	1.43	1.274	1.311
A2YLG4	FAD/NAD(P)-binding oxidoreductase family protein species=Zea mays taxid=4577 gene=ZEAMMB73_Zm00001d021525(predicted) OS=Oryza sativa subsp. indica OX=39946 GN=OsI_26059 PE=4 SV=1	0.639	Down	0.021282	OsI_26059	30.3	48.708	49	9	9	6	6	6	4	5	4	7	7	4	9	9	9	7	7	8	9	7	8	9	9	9	7	7	8	9	7	8	392660	454630	572370	306680	276800	324070	335150	297510	268220	1.095	1.268	1.596
A2YLQ3	Adenosine 5'-phosphosulfate reductase-like2 species=Zea mays taxid=4577 gene=103647705(predicted) OS=Oryza sativa subsp. indica OX=39946 GN=OsI_26153 PE=4 SV=1	0.59	Down	0.0078162	OsI_26153	35.4	46.611	69	9	9	8	7	10	6	7	7	7	8	9	8	7	9	6	7	7	7	8	8	8	7	9	6	7	7	7	8	8	1171900	1350800	1494700	736720	921240	712390	665450	743370	850080	1.22	1.406	1.556
A2YM28	"Thiamine thiazole synthase, chloroplastic OS=Oryza sativa subsp. indica OX=39946 GN=THI1 PE=3 SV=1"	0.404	Down	5.6388e-05	THI1	62.3	37.05	287	16	16	33	46	38	26	27	25	29	33	30	15	16	16	15	15	15	15	15	15	15	16	16	15	15	15	15	15	15	11871000	13737000	12852000	4934100	5185000	5398600	5781300	7372400	7305300	1.435	1.661	1.554
A2YMX5	Tubulin alpha chain OS=Oryza sativa subsp. indica OX=39946 GN=OsI_26583 PE=3 SV=1	0.659	Down	0.045218	OsI_26583	33.8	49.654	32	10	3	5	4	4	3	4	3	3	2	4	9	9	9	9	9	10	9	9	9	3	3	3	3	3	3	3	3	3	611770	452640	387010	342200	306920	306870	274060	231870	272740	1.728	1.279	1.093
A2YNY5	Putative receptor-like protein kinase 4 species=Oryza sativa subsp. japonica taxid=39947 gene=P0011H09.108(predicted) OS=Oryza sativa subsp. indica OX=39946 GN=OsI_26968 PE=4 SV=1	0.666	Down	0.0137408	OsI_26968	20.1	72.952	52	10	8	7	7	9	7	7	5	4	2	4	9	10	10	8	9	8	9	7	7	7	8	8	6	7	6	7	6	6	589230	674010	751870	422470	508150	411220	335140	341450	345770	1.211	1.385	1.545
A2YNY6	Putative receptor-like protein kinase species=Panicum miliaceum taxid=4540 gene=C2845_PM03G09180(predicted) OS=Oryza sativa subsp. indica OX=39946 GN=OsI_26969 PE=4 SV=1	0.504	Down	8.2244e-05	OsI_26969	24.3	70.321	34	10	10	5	8	5	3	3	4	2	3	1	9	9	10	8	9	8	6	8	5	9	9	10	8	9	8	6	8	5	561650	594070	568940	274130	283040	311810	237790	229150	196050	1.552	1.642	1.572
A2YPT8	Putative stress-related protein species=Oryza sativa subsp. japonica taxid=39947 gene=P0470D12.125(predicted) OS=Oryza sativa subsp. indica OX=39946 GN=OsI_27290 PE=4 SV=1	0.545	Down	0.0071191	OsI_27290	39.6	27.336	61	9	9	9	11	10	5	4	7	7	6	2	9	9	8	7	7	7	9	8	5	9	9	8	7	7	7	9	8	5	878780	770890	689720	450900	346940	477370	590090	379670	352330	1.602	1.405	1.257
A2YQI8	"Putative methylesterase 12, chloroplastic species=Dichanthelium oligosanthes taxid=888268 gene=BAE44_0009459(predicted) OS=Oryza sativa subsp. indica OX=39946 GN=OsI_27553 PE=4 SV=1"	0.643	Down	0.033658	OsI_27553	10.5	43.097	12	3	3	2	1	3	1	0	2	1	1	1	3	2	3	3	3	3	3	2	3	3	2	3	3	3	3	3	2	3	77745	69796	64086	43657	35763	56543	50926	52276	43932	1.414	1.27	1.166
A2YR96	Putative cytochrome P450 species=Oryza sativa subsp. japonica taxid=39947 gene=P0019A05.34(predicted) OS=Oryza sativa subsp. indica OX=39946 GN=OsI_27825 PE=3 SV=1	0.595	Down	0.0091371	OsI_27825	23.3	56.445	18	7	6	4	4	4	1	1	3	1	0	0	5	7	7	4	5	5	5	3	3	4	6	6	3	4	4	4	3	2	148350	157070	173510	96230	78060	110840	98797	72885	69620	1.328	1.406	1.553
A2YVC4	Glycine/D-amino acid oxidases-like species=Oryza sativa subsp. japonica taxid=39947 gene=Os08g0422000(predicted) OS=Oryza sativa subsp. indica OX=39946 GN=OsI_29283 PE=4 SV=1	0.434	Down	0.046659	OsI_29283	12.5	49.108	15	3	3	2	2	3	1	2	1	2	1	1	3	3	3	3	3	3	3	1	2	3	3	3	3	3	3	3	1	2	369200	382090	373230	131230	126030	230780	295210	0	165290	1.425	1.474	1.44
A2YWU4	BHLH transcription factor species=Zea mays taxid=4577 gene=bHLH90(predicted) OS=Oryza sativa subsp. indica OX=39946 GN=OsI_29809 PE=4 SV=1	0.395	Down	0.0093563	OsI_29809	10.9	41.949	12	2	2	2	2	2	0	2	1	1	1	1	2	2	2	2	2	2	1	1	1	2	2	2	2	2	2	1	1	1	91299	112110	124060	30571	41580	57317	0	0	0	1.199	1.472	1.629
A2YXV7	Proteoglycan 4-like species=Panicum miliaceum taxid=4540 gene=C2845_PM13G08920(predicted) OS=Oryza sativa subsp. indica OX=39946 GN=OsI_30172 PE=4 SV=1	0.277	Down	0.00176346	OsI_30172	10.2	137.27	18	8	8	5	5	3	1	1	0	3	0	0	7	7	7	3	5	4	8	2	4	7	7	7	3	5	4	8	2	4	244800	331900	204640	86695	65719	63624	207940	73642	71663	1.631	2.212	1.364
A2Z179	Alpha/beta-Hydrolases superfamily protein species=Zea mays taxid=4577 gene=100193730(predicted) OS=Oryza sativa subsp. indica OX=39946 GN=OsI_31356 PE=4 SV=1	0.651	Down	0.045777	OsI_31356	21	40.497	28	5	5	6	4	2	1	3	2	2	5	3	5	5	5	3	3	4	4	4	5	5	5	5	3	3	4	4	4	5	78512	79539	96011	42828	52733	69772	63892	87122	70189	1.103	1.117	1.349
A2Z3D3	Endoglucanase species=Oryza nivara taxid=4536(predicted) OS=Oryza sativa subsp. indica OX=39946 GN=OsI_32135 PE=3 SV=1	0.639	Down	0.0113802	OsI_32135	38.1	54.628	50	12	12	8	7	5	7	5	8	7	2	1	10	11	11	9	7	10	9	5	8	10	11	11	9	7	10	9	5	8	397570	372660	342220	233390	200270	276500	194670	132760	104340	1.587	1.488	1.366
A2Z3N5	Glutathione S-transferase GST 16 species=Zea mays taxid=4577 gene=542490(predicted) OS=Oryza sativa subsp. indica OX=39946 GN=OsI_32245 PE=4 SV=1	0.239	Down	0.00141558	OsI_32245	6.6	469.33	29	12	12	9	8	6	0	1	1	4	0	0	11	11	10	4	2	3	9	5	2	11	11	10	4	2	3	9	5	2	159780	163820	110170	31164	28777	43871	80703	36655	32603	2.092	2.144	1.442
A2Z546	Vesicle-associated membrane protein 714 species=Aegilops tauschii taxid=37682 gene=F775_30369(predicted) OS=Oryza sativa subsp. indica OX=39946 GN=OsI_32772 PE=3 SV=1	0.641	Down	0.037602	OsI_32772	26.9	25.128	17	4	4	4	3	3	2	1	2	1	1	0	3	3	3	4	3	4	2	3	2	3	3	3	4	3	4	2	3	2	127910	126310	91114	78791	61127	81649	46486	39839	31702	1.681	1.66	1.197
A2Z5X3	Flavonoid 3'-monooxygenase CYP75B3 species=Oryza sativa subsp. japonica taxid=39947 gene=CYP75B3(predicted) OS=Oryza sativa subsp. indica OX=39946 GN=OsI_33047 PE=3 SV=1	0.65	Down	0.002943	OsI_33047	38.4	57.517	62	14	13	10	10	10	8	5	7	6	4	2	13	14	13	13	12	12	11	10	7	12	13	12	12	11	12	11	10	7	764800	737960	854300	460600	535290	535110	580000	338210	265500	1.357	1.31	1.516
A2Z7C5	"1,2-dihydroxy-3-keto-5-methylthiopentene dioxygenase OS=Oryza sativa subsp. indica OX=39946 GN=OsI_33605 PE=3 SV=1"	0.631	Down	0.032101	OsI_33605	26.1	21.877	15	3	3	2	2	3	0	1	1	2	2	2	3	3	3	3	3	2	3	3	3	3	3	3	3	3	2	3	3	3	59721	77583	85356	39529	46431	54633	60574	58861	77672	0.959	1.246	1.371
A2ZBF1	Hypothetical_protein species=Oryza glaberrima taxid=4538 gene=Ogl11g0041H03_10(predicted) OS=Oryza sativa subsp. indica OX=39946 GN=OsI_35100 PE=4 SV=1	0.088	Down	0.00048404	OsI_35100	32.5	25.128	16	5	5	4	5	3	0	1	1	1	0	1	4	5	5	3	4	3	4	4	3	4	5	5	3	4	3	4	4	3	1014500	948020	812130	49266	103070	92200	109460	65245	98374	2.773	2.592	2.22
A2ZI12	Hypothetical_protein species=Oryza brachyantha taxid=4533 gene=Ob12g039I04_2(predicted) OS=Oryza sativa subsp. indica OX=39946 GN=OsI_37451 PE=4 SV=1	0.321	Down	0.00015608	OsI_37451	44.5	25.197	38	6	6	9	7	5	2	2	2	4	4	3	6	6	6	3	3	5	4	5	4	6	6	6	3	3	5	4	5	4	1304000	1229300	1091200	356130	371500	436850	509730	349220	245890	1.991	1.877	1.666
B8A7Y2	Esterase/lipase/thioesterase-like protein species=Oryza sativa subsp. japonica taxid=39947 gene=Os01g0361500(predicted) OS=Oryza sativa subsp. indica OX=39946 GN=OsI_01898 PE=4 SV=1	0.516	Down	0.00166144	OsI_01898	7	73.85	18	3	3	3	3	3	2	2	1	2	1	1	3	3	3	3	3	2	3	3	3	3	3	3	3	3	2	3	3	3	65863	60094	75813	30988	37230	35801	38086	22464	25249	1.514	1.381	1.742
B8A843	Thioredoxin F-type chloroplastic species=Zea mays taxid=4577 gene=100216557(predicted) OS=Oryza sativa subsp. indica OX=39946 GN=OsI_04885 PE=4 SV=1	0.353	Down	0.00053608	OsI_04885	22.1	34.703	28	4	4	5	6	3	2	4	2	2	2	2	4	4	4	3	3	3	3	4	3	4	4	4	3	3	3	3	4	3	170690	212960	207980	60029	77420	71641	86709	96033	106800	1.409	1.758	1.717
B8A8J5	Putative LRR receptor-like serine/threonine-protein kinase RKF3 species=Panicum miliaceum taxid=4540 gene=C2845_PM07G12090(predicted) OS=Oryza sativa subsp. indica OX=39946 GN=OsI_02040 PE=3 SV=1	0.559	Down	0.0160618	OsI_02040	16.7	52.446	10	4	4	2	3	1	1	1	1	1	0	0	3	4	3	4	3	4	3	2	0	3	4	3	4	3	4	3	2	0	55493	67179	41802	32170	29057	30755	28334	22977	0	1.442	1.746	1.087
B8A8X2	Transcription initiation factor TFIID subunit 6 species=Aegilops tauschii taxid=37682 gene=F775_28777(predicted) OS=Oryza sativa subsp. indica OX=39946 GN=OsI_02149 PE=4 SV=1	0.583	Down	0.0178359	OsI_02149	13.4	56.125	12	3	3	2	2	1	2	2	0	1	1	1	3	3	2	3	3	3	2	2	2	3	3	2	3	3	3	2	2	2	46880	53060	41308	27259	27439	27611	35885	20911	31484	1.353	1.531	1.192
B8A9D2	Glutamate carboxypeptidase 2 species=Zea mays taxid=4577 gene=100280900(predicted) OS=Oryza sativa subsp. indica OX=39946 GN=OsI_03680 PE=4 SV=1	0.518	Down	0.0129019	OsI_03680	23.8	59.61	28	7	7	4	5	5	4	2	3	4	1	0	5	7	7	6	5	6	7	4	5	5	7	7	6	5	6	7	4	5	455670	455820	356040	199850	178280	278110	292330	126960	162760	1.637	1.637	1.279
B8AAW1	Purple acid phosphatase OS=Oryza sativa subsp. indica OX=39946 GN=OsI_04091 PE=3 SV=1	0.65	Down	0.021385	OsI_04091	5.4	68.213	8	2	2	3	2	2	0	1	0	0	0	0	2	2	2	2	2	2	1	1	1	2	2	2	2	2	2	1	1	1	40635	27945	34566	20994	22233	23817	0	0	0	1.433	0.985	1.219
B8AE50	Zinc ion binding species=Zea mays taxid=4577 gene=100272990(predicted) OS=Oryza sativa subsp. indica OX=39946 GN=OsI_09273 PE=4 SV=1	0.646	Down	0.0017626	OsI_09273	26	72.441	47	10	4	7	9	7	5	6	5	2	5	1	10	10	9	9	9	10	8	9	6	4	4	3	3	3	4	3	3	2	481880	529970	509240	362560	305880	314870	283570	329740	318960	1.262	1.388	1.334
B8AFK0	Sucrose synthase species=Oryza glaberrima taxid=4538(predicted) OS=Oryza sativa subsp. indica OX=39946 GN=OsI_09562 PE=4 SV=1	0.613	Down	0.028535	OsI_09562	29.7	37.927	26	6	6	4	5	3	2	2	4	2	2	2	4	5	5	2	3	6	4	4	3	4	5	5	2	3	6	4	4	3	242790	216190	167370	136740	142020	105020	122200	88222	58160	1.709	1.522	1.178
B8AGY7	Protein LOW PSII ACCUMULATION 2 chloroplastic species=Zea mays taxid=4577 gene=100278883(predicted) OS=Oryza sativa subsp. indica OX=39946 GN=OsI_05668 PE=4 SV=1	0.605	Down	0.00105734	OsI_05668	10.1	26.494	16	2	2	2	2	2	1	1	2	3	1	2	2	2	2	2	2	2	2	2	2	2	2	2	2	2	2	2	2	2	203660	197170	233830	128120	133940	121910	83211	122770	99809	1.384	1.34	1.589
B8AI23	Mediator of RNA polymerase II transcription subunit 23 species=Panicum miliaceum taxid=4540 gene=C2845_PM11G26250(predicted) OS=Oryza sativa subsp. indica OX=39946 GN=OsI_08822 PE=4 SV=1	0.517	Down	0.0112039	OsI_08822	3.6	175.61	10	3	3	3	3	2	1	0	1	0	0	0	3	3	3	3	2	3	2	1	2	3	3	3	3	2	3	2	1	2	85534	78705	57220	38153	32957	43464	28106	0	21661	1.774	1.632	1.187
B8AIG0	"Starch synthase, chloroplastic/amyloplastic OS=Oryza sativa subsp. indica OX=39946 GN=SSII-2 PE=3 SV=1"	0.657	Down	0.009542	SSII-2	40.1	75.558	147	18	17	18	16	20	16	13	18	17	13	16	15	16	16	13	15	16	15	12	13	14	15	15	12	14	15	14	11	12	1592200	1726100	2112500	1204900	1125400	1237000	1403400	1196400	1231900	1.117	1.211	1.482
B8AJA4	"cDNA, clone: J065218M03, full insert sequence species=Oryza sativa subsp. japonica taxid=39947(predicted) OS=Oryza sativa subsp. indica OX=39946 GN=OsI_06138 PE=4 SV=1"	0.369	Down	0.0177559	OsI_06138	12.6	41.858	11	3	3	3	3	2	1	0	2	0	0	0	3	3	3	3	2	2	2	2	2	3	3	3	3	2	2	2	2	2	152040	120230	127040	41934	30443	75024	25109	18893	12960	2.267	1.792	1.894
B8AJB1	Lipoxygenase OS=Oryza sativa subsp. indica OX=39946 GN=OsI_06220 PE=3 SV=1	0.432	Down	0.00030299	OsI_06220	30.2	99.816	117	19	19	20	20	17	13	11	10	6	9	11	18	19	17	15	17	13	15	15	15	18	19	17	15	17	13	15	15	15	1575000	1723400	1933400	762410	800550	697610	427460	623900	571140	1.555	1.702	1.909
B8AKX2	"Transcription termination factor MTEF1, chloroplastic species=Zea mays taxid=4577 gene=MTERF1_1(predicted) OS=Oryza sativa subsp. indica OX=39946 GN=OsI_13791 PE=4 SV=1"	0.632	Down	0.020124	OsI_13791	29.1	33.871	18	5	5	4	2	1	1	2	1	2	2	3	5	5	5	4	4	4	4	4	4	5	5	5	4	4	4	4	4	4	90693	117210	86719	54016	70679	61550	69311	91780	90425	1.114	1.44	1.066
B8AL93	"Probable zinc metalloprotease EGY1, chloroplastic species=Oryza sativa subsp. japonica taxid=39947 gene=EGY1(predicted) OS=Oryza sativa subsp. indica OX=39946 GN=OsI_13853 PE=4 SV=1"	0.646	Down	0.0099191	OsI_13853	6.5	49.768	9	2	2	1	1	1	1	2	1	1	0	1	2	2	2	2	2	2	2	1	2	2	2	2	2	2	2	2	1	2	46260	46523	56727	28611	31924	36049	31698	0	37089	1.175	1.182	1.441
B8AM08	"Mitochondrial carrier protein, expressed species=Oryza sativa subsp. japonica taxid=39947 gene=LOC_Os03g18550(predicted) OS=Oryza sativa subsp. indica OX=39946 GN=OsI_11154 PE=3 SV=1"	0.56	Down	0.0024606	OsI_11154	31.7	34.948	22	5	5	3	5	5	1	2	4	1	1	0	5	5	5	5	4	5	4	3	4	5	5	5	5	4	5	4	3	4	184240	158190	198600	90975	104070	108160	62251	68140	60511	1.602	1.375	1.727
B8AM17	H0107B07.4 protein species=Oryza sativa taxid=4530 gene=H0107B07.4(predicted) OS=Oryza sativa subsp. indica OX=39946 GN=OsI_11171 PE=4 SV=1	0.603	Down	0.024216	OsI_11171	44.7	55.759	72	14	13	13	8	9	7	8	9	7	3	8	11	13	12	10	10	12	11	7	9	11	13	12	10	10	11	11	7	9	1099200	1116300	1110100	610810	612250	780620	651180	509220	445430	1.426	1.449	1.441
B8ANB3	(RAP Annotation release2) Galactose-binding like domain containing protein species=Oryza sativa subsp. japonica taxid=39947 gene=LOC_Os03g05320(predicted) OS=Oryza sativa subsp. indica OX=39946 GN=OsI_10013 PE=4 SV=1	0.574	Down	0.039203	OsI_10013	37.4	25.466	22	6	6	4	3	1	3	1	2	3	3	2	6	6	6	4	5	4	6	6	5	6	6	6	4	5	4	6	6	5	561830	498280	324310	236330	275170	283280	240430	249810	222670	1.748	1.551	1.009
B8API6	"Associated with HOX family protein, expressed species=Oryza sativa subsp. japonica taxid=39947 gene=LOC_Os03g47740(predicted) OS=Oryza sativa subsp. indica OX=39946 GN=OsI_13031 PE=4 SV=1"	0.397	Down	0.00124227	OsI_13031	13.2	74.455	19	6	3	5	5	3	2	1	2	0	0	1	6	6	6	5	3	6	5	3	3	3	3	3	2	1	3	2	0	0	78244	64129	68075	31947	22868	28615	29277	22930	22935	1.908	1.564	1.66
B8AQ37	Expressed protein species=Oryza sativa subsp. japonica taxid=39947 gene=LOC_Os03g10180(predicted) OS=Oryza sativa subsp. indica OX=39946 GN=OsI_10394 PE=4 SV=1	0.649	Down	0.0163849	OsI_10394	6.1	66.472	12	2	2	2	2	1	2	1	1	1	2	0	2	2	2	2	2	2	2	2	2	2	2	2	2	2	2	2	2	2	106240	119710	102510	85105	67614	60537	62343	53453	72329	1.31	1.476	1.264
B8AQ47	"GRIM-19 protein, expressed species=Oryza sativa subsp. japonica taxid=39947 gene=LOC_Os03g09210(predicted) OS=Oryza sativa subsp. indica OX=39946 GN=OsI_10347 PE=4 SV=1"	0.657	Down	0.0094166	OsI_10347	36.6	15.958	31	4	4	5	4	5	3	5	1	4	2	2	4	4	4	4	4	3	4	4	4	4	4	4	4	4	3	4	4	4	1059800	996690	911680	556070	727110	668030	729010	691190	767450	1.342	1.262	1.155
B8AQ71	Peptidylprolyl isomerase OS=Oryza sativa subsp. indica OX=39946 GN=OsI_11710 PE=4 SV=1	0.657	Down	0.00836	OsI_11710	7	70.418	9	3	3	2	2	2	0	1	0	1	0	1	2	3	3	2	2	2	3	2	3	2	3	3	2	2	2	3	2	3	46993	43587	38238	29501	30255	24797	20464	0	32547	1.411	1.309	1.148
B8AR23	"4-hydroxy-3-methylbut-2-enyl diphosphate reductase, chloroplastic species=Oryza sativa subsp. japonica taxid=39947 gene=ISPH(predicted) OS=Oryza sativa subsp. indica OX=39946 GN=OsI_13396 PE=3 SV=1"	0.568	Down	0.00130282	OsI_13396	41.2	51.061	130	16	16	16	17	15	13	14	10	14	15	16	16	16	16	15	16	14	14	16	16	16	16	16	15	16	14	14	16	16	2183900	2331700	2511300	1213100	1296400	1478300	1617800	1930700	2007200	1.186	1.266	1.364
B8AR85	Sucrose synthase OS=Oryza sativa subsp. indica OX=39946 GN=OsI_15088 PE=3 SV=1	0.599	Down	0.0099614	OsI_15088	24.8	97.767	69	15	14	13	12	7	9	6	6	6	5	5	15	14	14	13	13	13	12	11	12	14	13	13	13	13	12	11	10	11	1701000	1482000	1259300	956900	932850	771440	847940	534580	458690	1.712	1.491	1.267
B8ARI0	Probable allantoinase species=Oryza sativa subsp. japonica taxid=39947 gene=ALN(predicted) OS=Oryza sativa subsp. indica OX=39946 GN=OsI_17948 PE=4 SV=1	0.602	Down	0.020896	OsI_17948	35.1	54.784	34	8	8	8	7	6	3	3	4	3	0	0	8	8	6	7	7	8	6	5	3	8	8	6	7	7	8	6	5	3	320220	378980	271090	174170	175380	234350	174930	92470	38591	1.549	1.834	1.312
B8ARR1	OSIGBa0157A06.4 protein species=Oryza sativa taxid=4530 gene=OSIGBa0157A06.4(predicted) OS=Oryza sativa subsp. indica OX=39946 GN=OsI_16566 PE=4 SV=1	0.582	Down	0.03776	OsI_16566	14.4	87.417	17	4	4	1	3	3	2	1	2	1	2	2	3	4	4	4	3	3	3	4	3	3	4	4	4	3	3	3	4	3	206340	235350	252720	138810	94162	171540	116190	149100	165560	1.214	1.385	1.487
B8ASD7	OSIGBa0125M19.7 protein species=Oryza sativa taxid=4530 gene=OSIGBa0125M19.7(predicted) OS=Oryza sativa subsp. indica OX=39946 GN=OsI_16756 PE=4 SV=1	0.604	Down	0.011281	OsI_16756	29	68.89	57	11	9	9	6	7	8	5	5	7	5	5	9	11	11	11	9	9	11	10	9	7	9	9	9	7	7	9	8	7	337240	382860	405940	217050	191960	271110	307970	250240	232690	1.169	1.327	1.407
B8AT52	"Copper chaperone for superoxide dismutase, chloroplastic species=Oryza sativa subsp. japonica taxid=39947 gene=CCS(predicted) OS=Oryza sativa subsp. indica OX=39946 GN=OsI_17049 PE=4 SV=1"	0.646	Down	0.003576	OsI_17049	12.5	32.23	25	2	2	2	3	2	2	4	4	4	1	3	2	2	1	1	2	2	2	2	2	2	2	1	1	2	2	2	2	2	172660	170950	151550	96414	105960	117750	103080	139670	140470	1.297	1.284	1.138
B8AV88	Protein TSS species=Panicum miliaceum taxid=4540 gene=C2845_PM15G23290(predicted) OS=Oryza sativa subsp. indica OX=39946 GN=OsI_17662 PE=4 SV=1	0.222	Down	0.040496	OsI_17662	22.7	189.34	46	23	21	13	14	11	2	2	2	1	0	1	20	19	22	11	15	12	10	9	6	18	18	20	10	13	10	8	7	5	438060	498330	511280	133390	137690	50706	43463	46988	27184	2.089	2.377	2.438
B8AVN9	GTP-binding protein hflX species=Zea mays taxid=4577 gene=100281675(predicted) OS=Oryza sativa subsp. indica OX=39946 GN=OsI_14944 PE=3 SV=1	0.663	Down	0.0137842	OsI_14944	7.8	60.735	9	2	2	1	2	2	0	0	1	1	1	1	2	2	2	2	2	2	1	2	1	2	2	2	2	2	2	1	2	1	40724	53578	52951	34012	30271	33332	0	37901	0	1.008	1.326	1.311
B8AWA3	Serine/threonine-protein kinase STN7 chloroplastic species=Zea mays taxid=4577 gene=ZEAMMB73_Zm00001d038894(predicted) OS=Oryza sativa subsp. indica OX=39946 GN=OsI_20870 PE=4 SV=1	0.547	Down	0.00162209	OsI_20870	28.1	62.386	55	12	12	6	7	9	5	6	7	7	4	4	9	9	11	9	11	11	11	9	8	9	9	11	9	11	11	11	9	8	951250	1007500	1041600	468530	598220	573700	559760	731810	759060	1.279	1.355	1.401
B8AYU2	"Putative fructose-1,6-bisphosphatase species=Oryza sativa subsp. japonica taxid=39947 gene=OSJNBb0042J17.10(predicted) OS=Oryza sativa subsp. indica OX=39946 GN=OsI_20105 PE=3 SV=1"	0.66	Down	0.0108591	OsI_20105	21.2	36.866	16	7	3	2	2	3	2	1	2	2	1	1	6	7	7	7	6	7	7	7	6	2	3	3	3	2	3	3	3	2	93577	86481	82384	67632	50630	55034	69442	48129	35352	1.431	1.322	1.26
B8AZI2	Proteasome endopeptidase complex species=Oryza glumipatula taxid=40148(predicted) OS=Oryza sativa subsp. indica OX=39946 GN=OsI_20429 PE=4 SV=1	0.634	Down	0.034421	OsI_20429	14.5	18.1	23	3	3	3	1	4	3	2	3	2	3	2	3	3	3	3	3	3	3	3	3	3	3	3	3	3	3	3	3	3	241020	270750	317110	162040	144180	218860	278690	361900	368280	0.918	1.031	1.208
B8B049	Carboxypeptidase OS=Oryza sativa subsp. indica OX=39946 GN=OsI_19233 PE=3 SV=1	0.644	Down	0.0036442	OsI_19233	7.2	43.307	10	2	2	3	2	2	0	1	0	0	0	2	2	2	2	2	2	2	1	2	2	2	2	2	2	2	2	1	2	2	59291	57195	49821	33201	39131	34779	0	33550	29843	1.408	1.359	1.183
B8B1F8	3-hydroxyisobutyrate dehydrogenase OS=Oryza sativa subsp. indica OX=39946 GN=OsI_24154 PE=3 SV=1	0.595	Down	0.0164169	OsI_24154	7.6	36.428	9	2	2	2	2	1	1	1	1	1	0	0	2	2	2	2	2	2	2	2	2	2	2	2	2	2	2	2	2	2	68479	74260	61866	44287	46137	31343	42844	38323	38725	1.381	1.498	1.248
B8B1L2	Putative major facilitator superfamily domain-containing protein species=Rosa chinensis taxid=74649 gene=RchiOBHm_Chr7g0212901(predicted) OS=Oryza sativa subsp. indica OX=39946 GN=OsI_21367 PE=4 SV=1	0.641	Down	0.025483	OsI_21367	6.3	62.787	25	3	3	5	4	2	2	4	2	2	2	2	3	3	3	2	3	3	2	3	3	3	3	3	2	3	3	2	3	3	299260	247820	201500	176340	149900	153730	118930	84179	64601	1.8	1.491	1.212
B8B2N6	DUF1995 domain protein species=Zea mays taxid=4577 gene=100279441(predicted) OS=Oryza sativa subsp. indica OX=39946 GN=OsI_21641 PE=4 SV=1	0.62	Down	0.04588	OsI_21641	25.6	37.245	17	4	4	1	2	3	2	3	3	2	0	1	3	4	4	3	2	3	3	3	3	3	4	4	3	2	3	3	3	3	225140	292780	285150	168470	206390	122670	220260	231760	192080	1.042	1.355	1.32
B8B3A7	Putative membrane protein YuiD species=Zea mays taxid=4577 gene=yuiD_7(predicted) OS=Oryza sativa subsp. indica OX=39946 GN=OsI_23226 PE=4 SV=1	0.634	Down	0.0048021	OsI_23226	33.3	30.016	30	4	4	3	6	3	2	4	3	3	3	3	3	4	3	3	3	4	3	3	2	3	4	3	3	3	4	3	3	2	213150	217820	232640	124200	161240	135080	95143	111100	127310	1.353	1.383	1.477
B8B548	Transcription-associated protein 1-like species=Panicum miliaceum taxid=4540 gene=C2845_PM03G14510(predicted) OS=Oryza sativa subsp. indica OX=39946 GN=OsI_27084 PE=3 SV=1	0.582	Down	0.0116438	OsI_27084	10.8	429.48	68	25	25	16	15	11	8	8	9	1	0	0	24	23	22	16	16	17	12	4	5	24	23	22	16	16	17	12	4	5	443640	509970	439540	284710	313360	213240	107170	37085	27680	1.68	1.931	1.665
B8B5L2	"Oxidoreductase, short chain dehydrogenase/reductase family protein, expressed species=Oryza sativa subsp. japonica taxid=39947 gene=LOC_Os12g16010(predicted) OS=Oryza sativa subsp. indica OX=39946 GN=OsI_27228 PE=4 SV=1"	0.356	Down	0.028155	OsI_27228	11	31.383	10	3	3	4	2	2	1	1	0	0	0	0	3	3	2	3	3	3	2	3	3	3	3	2	3	3	3	2	3	3	91629	64374	38408	16654	25542	26980	20849	20784	18303	2.549	1.791	1.068
B8B657	Alpha-L-arabinofuranosidase 1 species=Zea mays taxid=4577 gene=ZEAMMB73_Zm00001d007195(predicted) OS=Oryza sativa subsp. indica OX=39946 GN=OsI_27394 PE=4 SV=1	0.655	Down	0.02696	OsI_27394	10.1	65.33	13	3	3	4	2	1	1	2	2	0	1	0	3	2	2	2	2	3	2	1	1	3	2	2	2	2	3	2	1	1	58980	53879	40678	30438	35162	34912	41140	0	0	1.399	1.278	0.965
B8B7F2	Lactoylglutathione lyase / glyoxalase I family protein species=Zea mays taxid=4577 gene=ZEAMMB73_Zm00001d031186(predicted) OS=Oryza sativa subsp. indica OX=39946 GN=OsI_24977 PE=4 SV=1	0.541	Down	0.0058998	OsI_24977	21.3	20.286	15	2	2	3	1	2	1	1	1	2	2	2	2	2	2	2	2	2	2	2	2	2	2	2	2	2	2	2	2	2	348830	350520	407560	166510	194180	238590	324410	333280	272420	1.191	1.197	1.391
B8B8G2	Tubulin alpha chain OS=Oryza sativa subsp. indica OX=39946 GN=OsI_25395 PE=3 SV=1	0.657	Down	0.0028395	OsI_25395	43.9	50.06	72	13	9	14	11	8	12	6	5	6	5	5	11	11	11	12	10	11	9	10	10	8	8	8	9	7	7	6	7	7	1341000	1232700	1156700	895920	764510	789450	696770	664120	632660	1.477	1.357	1.274
B8B9G7	Auxin repressed protein species=Oryza sativa subsp. indica taxid=39946 gene=ARP(predicted) OS=Oryza sativa subsp. indica OX=39946 GN=OsI_30240 PE=4 SV=1	0.176	Down	0.0161629	OsI_30240	57.6	13.601	11	3	3	2	2	2	1	1	0	2	0	1	2	3	3	1	2	2	2	2	2	2	3	3	1	2	2	2	2	2	386360	376230	168010	93172	27250	43084	121280	49376	127180	2.498	2.433	1.086
B8BA11	APE1 species=Zea mays taxid=4577(predicted) OS=Oryza sativa subsp. indica OX=39946 GN=OsI_28948 PE=4 SV=1	0.59	Down	0.0024986	OsI_28948	35	30.415	62	8	8	9	9	9	7	6	6	5	4	7	8	8	8	8	8	7	8	8	8	8	8	8	8	8	7	8	8	8	1652400	1939200	2115900	1071900	1176600	1120800	1326000	1551600	1589000	1.098	1.289	1.406
B8BCF6	Oryzain gamma chain (Fragment) species=Oryza sativa subsp. indica taxid=39946(predicted) OS=Oryza sativa subsp. indica OX=39946 GN=OsI_31538 PE=3 SV=1	0.658	Down	0.032964	OsI_31538	47.1	39.218	48	9	9	7	8	5	5	4	5	4	5	5	8	8	9	7	9	6	8	6	7	8	8	9	7	9	6	8	6	7	644330	692730	573890	387260	346620	523520	611350	451380	490850	1.228	1.32	1.094
B8BCV7	Cellulose synthase-like protein E1 species=Oryza sativa subsp. japonica taxid=39947 gene=CSLE1(predicted) OS=Oryza sativa subsp. indica OX=39946 GN=OsI_31766 PE=3 SV=1	0.419	Down	0.0093613	OsI_31766	8.3	83.478	14	4	4	4	2	3	1	2	1	1	0	0	4	4	3	3	2	3	1	3	0	4	4	3	3	2	3	1	3	0	91415	56110	60426	30290	23694	33179	20116	15883	0	2.209	1.356	1.46
B8BDQ2	Emsy N terminus domain-containing protein-like species=Oryza sativa subsp. japonica taxid=39947 gene=Os09g0279000(predicted) OS=Oryza sativa subsp. indica OX=39946 GN=OsI_30674 PE=4 SV=1	0.555	Down	0.029317	OsI_30674	13.8	54.505	20	3	3	3	4	3	2	1	1	4	1	1	3	3	3	2	2	2	3	2	1	3	3	3	2	2	2	3	2	1	110480	109300	106080	71711	59151	50008	89703	42404	0	1.384	1.369	1.328
B8BF94	CCR2 protein species=Lolium perenne taxid=4522 gene=CCR2(predicted) OS=Oryza sativa subsp. indica OX=39946 GN=OsI_31388 PE=4 SV=1	0.32	Down	0.00098303	OsI_31388	14	38.641	22	3	3	4	4	3	2	1	2	2	2	2	3	3	3	2	2	2	2	2	2	3	3	3	2	2	2	2	2	2	161120	170960	155050	39317	57751	58594	70190	61695	61696	1.734	1.84	1.668
B8BFK2	"POT family protein, expressed species=Oryza sativa subsp. japonica taxid=39947 gene=OSJNBb0012A20.8(predicted) OS=Oryza sativa subsp. indica OX=39946 GN=OsI_32536 PE=4 SV=1"	0.659	Down	0.0140572	OsI_32536	17.7	101.1	27	6	6	6	5	3	3	2	3	2	2	1	6	6	5	5	4	5	5	4	3	6	6	5	5	4	5	5	4	3	184990	175950	175000	118300	97082	137670	103670	76657	52815	1.484	1.411	1.404
B8BFT1	"Hsp20/alpha crystallin family protein, expressed species=Oryza sativa subsp. japonica taxid=39947 gene=LOC_Os10g07200(predicted) OS=Oryza sativa subsp. indica OX=39946 GN=OsI_32804 PE=3 SV=1"	0.593	Down	0.0046759	OsI_32804	16.4	37.646	37	5	5	6	4	4	4	4	3	4	5	3	5	5	5	5	5	5	5	5	5	5	5	5	5	5	5	5	5	5	3869600	3588100	3015700	1905200	2021600	2284200	3558000	2141100	2069900	1.424	1.321	1.11
B8BIS0	"RPT2, putative, expressed species=Oryza sativa subsp. japonica taxid=39947 gene=LOC_Os11g02610(predicted) OS=Oryza sativa subsp. indica OX=39946 GN=OsI_34888 PE=3 SV=1"	0.546	Down	0.0187778	OsI_34888	16.5	60.519	28	5	1	4	4	4	1	4	3	1	4	3	4	5	4	3	4	3	3	4	3	1	1	1	1	1	1	1	1	1	223020	230260	158180	91052	114190	128740	120360	123280	134890	1.516	1.565	1.075
B8BL86	"Sec-independent protein translocase protein TATB, chloroplastic species=Oryza sativa subsp. japonica taxid=39947 gene=TATB(predicted) OS=Oryza sativa subsp. indica OX=39946 GN=OsI_36598 PE=4 SV=1"	0.666	Down	0.0162167	OsI_36598	21.9	26.928	30	3	3	3	4	3	2	4	3	3	4	4	3	3	3	3	3	3	3	3	3	3	3	3	3	3	3	3	3	3	210290	253920	284520	169540	151300	178010	226220	282290	268600	0.935	1.129	1.265
B8BNV1	Regulatory-associated protein of TOR 1 species=Oryza sativa subsp. japonica taxid=39947 gene=RAPTOR1(predicted) OS=Oryza sativa subsp. indica OX=39946 GN=OsI_37190 PE=4 SV=1	0.637	Down	0.0114406	OsI_37190	4.6	131.67	9	4	4	2	2	1	0	0	1	2	1	0	3	3	2	3	2	4	3	2	1	3	3	2	3	2	4	3	2	1	54880	56889	41737	33035	31350	33416	41495	31275	0	1.355	1.404	1.03
A2WKD1	Probable calcium-binding protein CML16 species=Oryza sativa subsp. japonica taxid=39947 gene=CML16(predicted) OS=Oryza sativa subsp. indica OX=39946 GN=OsI_00281 PE=4 SV=1	3.581	Up	4.4433e-06	OsI_00281	48.1	19.263	24	7	7	0	0	0	3	4	3	4	5	5	3	5	4	7	5	6	6	6	7	3	5	4	7	5	6	6	6	7	62672	63921	64166	237830	208080	236880	196310	269140	404880	0.323	0.33	0.331
A2WL58	Galactinol--sucrose galactosyltransferase species=Oryza sativa subsp. japonica taxid=39947 gene=RFS(predicted) OS=Oryza sativa subsp. indica OX=39946 GN=OsI_00571 PE=4 SV=1	2.117	Up	0.00108147	OsI_00571	24.1	85.595	51	11	11	6	2	3	9	8	6	8	3	6	9	8	8	11	10	9	10	9	8	9	8	8	11	10	9	10	9	8	159880	171350	139850	377100	305280	315440	250600	146140	151010	0.714	0.765	0.624
A2WUD7	Cytidine deaminase species=Oryza glaberrima taxid=4538(predicted) OS=Oryza sativa subsp. indica OX=39946 GN=OsI_03488 PE=4 SV=1	1.918	Up	0.00066042	OsI_03488	36.9	32.001	27	6	6	2	1	2	6	4	5	1	2	4	6	4	5	5	5	5	3	4	5	6	4	5	5	5	5	3	4	5	113050	103630	92818	206520	183330	203460	146210	186380	173020	0.722	0.662	0.593
A2WUT6	Glycosyltransferase OS=Oryza sativa subsp. indica OX=39946 GN=OsI_03644 PE=3 SV=1	1.584	Up	0.0031226	OsI_03644	32	52.584	68	8	8	7	7	5	8	9	9	7	7	9	8	7	8	7	8	8	8	7	7	8	7	8	7	8	8	8	7	7	455400	413590	381490	601290	662120	717720	387260	615820	876200	0.802	0.728	0.672
A2WYS1	Protein SRC2 species=Panicum miliaceum taxid=4540 gene=C2845_PM14G13690(predicted) OS=Oryza sativa subsp. indica OX=39946 GN=OsI_05079 PE=4 SV=1	1.558	Up	0.00081653	OsI_05079	19.6	36.238	23	4	4	3	1	2	2	3	3	2	3	4	3	3	2	3	3	3	3	4	4	3	3	2	3	3	3	3	4	4	109660	100330	112100	159090	163800	178670	203800	170890	166790	0.723	0.661	0.739
A2WZ86	Glycosyltransferase species=Zea mays taxid=4577(predicted) OS=Oryza sativa subsp. indica OX=39946 GN=OsI_05257 PE=4 SV=1	2.871	Up	0.026536	OsI_05257	10.4	53.628	19	3	3	1	2	1	4	3	3	2	2	1	3	3	3	3	3	3	3	3	2	3	3	3	3	3	3	3	3	2	28592	28406	16661	73335	69588	68630	45314	53934	32116	0.618	0.614	0.36
A2WZA8	MACPF domain-containing protein species=Panicum miliaceum taxid=4540 gene=C2845_PM14G12300(predicted) OS=Oryza sativa subsp. indica OX=39946 GN=OsI_05280 PE=4 SV=1	1.614	Up	0.021358	OsI_05280	12.7	68.031	12	4	4	1	1	1	2	2	2	1	1	1	3	4	4	4	4	4	3	3	1	3	4	4	4	4	4	3	3	1	57533	44575	46204	70005	72739	96673	55147	43719	0	0.946	0.733	0.76
A2X5I8	ATP-dependent Clp protease ATP-binding subunit species=Oryza sativa subsp. indica taxid=39946 gene=CLPD1(predicted) OS=Oryza sativa subsp. indica OX=39946 GN=OsI_07468 PE=3 SV=1	10.49	Up	3.7941e-06	OsI_07468	43.5	96.45	190	28	23	9	8	8	32	31	35	23	26	18	16	18	17	26	26	28	25	27	25	12	14	13	22	22	23	21	23	21	589620	508340	633420	6280200	5497900	6388800	4451600	4454300	3527400	0.164	0.142	0.176
A2X5T7	Serine decarboxylase 1 species=Oryza sativa subsp. japonica taxid=39947 gene=SDC1(predicted) OS=Oryza sativa subsp. indica OX=39946 GN=OsI_07573 PE=3 SV=1	4.533	Up	0.0020203	OsI_07573	25.8	54.016	16	8	8	0	0	0	5	3	2	2	1	3	4	5	4	5	4	7	5	5	4	4	5	4	5	4	7	5	5	4	68427	36556	49786	287680	216540	196880	103940	94957	140170	0.515	0.275	0.375
A2X6P6	Ubiquitin-associated protein species=Triticum aestivum taxid=4565 gene=UBA(predicted) OS=Oryza sativa subsp. indica OX=39946 GN=OsI_07886 PE=4 SV=1	6.793	Up	0.0181037	OsI_07886	16.2	92.753	37	8	8	1	0	0	7	8	6	5	5	5	5	2	4	7	8	8	6	6	7	5	2	4	7	8	8	6	6	7	35174	75780	32267	328800	325690	318550	197010	211290	199160	0.184	0.396	0.168
A2X747	Hydroxycinnamoyltransferase 2 species=Oryza sativa subsp. japonica taxid=39947 gene=HCT2(predicted) OS=Oryza sativa subsp. indica OX=39946 GN=OsI_08038 PE=4 SV=1	1.676	Up	0.006141	OsI_08038	16.7	47.948	25	5	3	2	2	1	3	3	3	4	4	3	5	4	4	5	5	5	5	4	5	3	2	2	3	3	3	3	2	3	62048	71264	59321	125300	97276	100400	104860	141000	88206	0.657	0.755	0.628
A2X8Y2	Delta-12 fatty acid desaturase species=Oryza sativa subsp. japonica taxid=39947 gene=FAD2(predicted) OS=Oryza sativa subsp. indica OX=39946 GN=OsI_08694 PE=4 SV=1	2.163	Up	0.0076396	OsI_08694	18.3	44.35	7	5	5	1	0	0	2	2	1	0	1	0	5	4	4	5	4	5	4	4	4	5	4	4	5	4	5	4	4	4	123240	95534	99509	230280	280360	178270	131750	153310	141640	0.774	0.6	0.625
A2XAA0	"Chaperonin, chloroplastic species=Zea mays taxid=4577 gene=CPN20_1(predicted) OS=Oryza sativa subsp. indica OX=39946 GN=OsI_09178 PE=3 SV=1"	1.509	Up	0.028935	OsI_09178	43.1	26.588	50	10	10	3	3	3	6	7	5	6	7	10	7	7	7	9	10	10	10	10	10	7	7	7	9	10	10	10	10	10	243950	239100	239130	363420	407330	318820	416650	733830	886580	0.57	0.559	0.559
A2XAF4	Trehalose-6-phosphate synthase 5 species=Oryza sativa subsp. indica taxid=39946 gene=TPS5(predicted) OS=Oryza sativa subsp. indica OX=39946 GN=OsI_09233 PE=4 SV=1	1.51	Up	0.0127816	OsI_09233	11.3	93.882	27	6	6	4	2	2	3	2	5	3	3	3	6	6	4	5	5	5	5	4	5	6	6	4	5	5	5	5	4	5	63705	62773	48985	92428	80231	92148	74463	67138	67196	0.883	0.87	0.679
A2XDB9	Aspartyl protease 25 species=Oryza sativa subsp. japonica taxid=39947 gene=AP25(predicted) OS=Oryza sativa subsp. indica OX=39946 GN=OsI_10302 PE=3 SV=1	1.721	Up	0.0039575	OsI_10302	10.5	45.336	18	2	2	1	3	2	2	3	2	4	1	0	2	2	2	2	2	2	2	2	1	2	2	2	2	2	2	2	2	1	64637	83741	71509	133140	131970	113490	80112	64431	0	0.696	0.902	0.77
A2XEE9	"Protein EARLY-RESPONSIVE TO DEHYDRATION 7, chloroplastic species=Zea mays taxid=4577 gene=ERD7_0(predicted) OS=Oryza sativa subsp. indica OX=39946 GN=OsI_10705 PE=4 SV=1"	3.109	Up	5.939e-05	OsI_10705	20.3	51.283	31	7	7	3	2	1	5	6	3	4	4	3	6	7	4	5	6	5	7	6	5	6	7	4	5	6	5	7	6	5	86805	75661	71499	256280	235660	235210	156180	151530	115160	0.564	0.492	0.465
A2XF40	70 kDa heat shock protein species=Oryza sativa subsp. japonica taxid=39947 gene=LOC_Os03g16860(predicted) OS=Oryza sativa subsp. indica OX=39946 GN=OsI_10982 PE=3 SV=1	1.63	Up	0.00062087	OsI_10982	59.1	47.444	250	22	12	24	23	20	32	28	31	35	29	28	21	22	21	22	22	22	22	22	21	11	12	12	12	12	12	12	12	11	8103400	7427200	7331200	12578000	11525000	13159000	12747000	11887000	12109000	0.753	0.69	0.681
A2XF75	Putative methyltransferase species=Dichanthelium oligosanthes taxid=888268 gene=BAE44_0016180(predicted) OS=Oryza sativa subsp. indica OX=39946 GN=OsI_11014 PE=4 SV=1	5.037	Up	0.0081376	OsI_11014	28.5	29.75	20	5	5	2	1	1	3	3	2	2	2	4	3	2	2	5	5	5	4	4	5	3	2	2	5	5	5	4	4	5	66617	82063	30349	217760	303890	380380	445080	349470	526540	0.25	0.307	0.114
A2XID1	Probable esterase D14L species=Oryza sativa subsp. japonica taxid=39947 gene=D14L(predicted) OS=Oryza sativa subsp. indica OX=39946 GN=OsI_12193 PE=4 SV=1	1.567	Up	0.0093358	OsI_12193	25.2	34.19	30	5	5	3	3	3	4	4	3	4	3	3	5	5	5	5	5	5	5	5	5	5	5	5	5	5	5	5	5	5	167900	164780	126840	234560	228570	256630	221980	200830	164650	0.855	0.839	0.646
A2XIE7	"ABC transporter family protein, expressed species=Oryza sativa subsp. japonica taxid=39947 gene=LOC_Os03g32630(predicted) OS=Oryza sativa subsp. indica OX=39946 GN=OsI_12206 PE=4 SV=1"	1.521	Up	0.0087182	OsI_12206	23.2	77.833	39	11	11	3	3	1	5	5	5	7	5	5	7	7	8	10	9	10	10	9	9	7	7	8	10	9	10	10	9	9	163670	148120	173230	268050	258480	211420	254530	243720	283890	0.735	0.665	0.778
A2XKG6	"Glucan endo-1,3-beta-glucosidase 7 species=Panicum miliaceum taxid=4540 gene=C2845_PM02G03100(predicted) OS=Oryza sativa subsp. indica OX=39946 GN=OsI_12942 PE=3 SV=1"	1.62	Up	0.031825	OsI_12942	14	47.717	20	3	3	2	2	1	2	3	2	3	2	3	2	3	3	2	3	3	3	3	3	2	3	3	2	3	3	3	3	3	67496	41928	52653	99202	84881	78625	78762	96840	98904	0.869	0.54	0.678
A2XLF0	Expressed protein species=Oryza sativa subsp. japonica taxid=39947 gene=LOC_Os03g50870(predicted) OS=Oryza sativa subsp. indica OX=39946 GN=OsI_13299 PE=4 SV=1	4.932	Up	0.00074266	OsI_13299	25.2	45.068	26	5	5	1	1	1	3	3	5	4	3	5	2	3	3	3	3	5	5	5	5	2	3	3	3	3	5	5	5	5	27651	28696	43170	133140	175830	181730	240810	163390	153650	0.217	0.225	0.338
A2XMN8	tRNA (guanine(26)-N(2))-dimethyltransferase OS=Oryza sativa subsp. indica OX=39946 GN=OsI_13804 PE=3 SV=1	1.525	Up	0.020942	OsI_13804	14	67.983	22	6	6	2	3	2	6	4	3	1	0	1	5	4	5	6	6	6	5	0	3	5	4	5	6	6	6	5	0	3	50980	54311	54672	99739	70503	73734	45302	0	45708	0.824	0.878	0.884
A2XMY6	Histone H1.2 species=Dendrobium catenatum taxid=906689 gene=MA16_Dca014714(predicted) OS=Oryza sativa subsp. indica OX=39946 GN=OsI_13914 PE=3 SV=1	2.564	Up	0.037678	OsI_13914	21.2	29.658	47	4	4	5	5	4	5	7	7	4	3	7	3	2	3	3	4	4	4	3	4	3	2	3	3	4	4	4	3	4	254610	232430	544780	809310	1187700	648730	694440	688600	856070	0.387	0.354	0.829
A2XN64	Expressed protein species=Oryza sativa subsp. japonica taxid=39947 gene=LOC_Os03g59320(predicted) OS=Oryza sativa subsp. indica OX=39946 GN=OsI_13997 PE=4 SV=1	1.679	Up	1.82889e-05	OsI_13997	28.7	22.196	54	4	4	4	4	4	6	7	7	6	8	8	4	4	4	4	4	4	4	4	4	4	4	4	4	4	4	4	4	4	426890	437130	420100	729020	733750	693730	693690	818690	818280	0.666	0.682	0.655
A2XNE2	"Histidine acid phosphatase family protein, putative, expressed species=Oryza sativa subsp. japonica taxid=39947 gene=LOC_Os03g60370(predicted) OS=Oryza sativa subsp. indica OX=39946 GN=OsI_14079 PE=3 SV=1"	1.574	Up	0.0024973	OsI_14079	13.5	57.925	23	4	4	3	1	1	4	3	4	4	2	1	3	3	4	4	4	4	4	3	3	3	3	4	4	4	4	4	3	3	65965	57738	54660	100770	89439	90607	80473	75053	53600	0.888	0.778	0.736
A2XNF7	Actin-depolymerizing factor 3 species=Oryza sativa subsp. japonica taxid=39947 gene=ADF3(predicted) OS=Oryza sativa subsp. indica OX=39946 GN=OsI_14096 PE=3 SV=1	7.667	Up	0.020738	OsI_14096	55.3	16.177	34	5	5	2	0	1	5	4	5	8	4	5	5	2	5	5	5	5	5	5	5	5	2	5	5	5	5	5	5	5	80564	112640	39956	652720	571960	562080	691900	482440	537510	0.194	0.272	0.096
A2XNH4	"Armadillo/beta-catenin-like repeat family protein, expressed species=Oryza sativa subsp. japonica taxid=39947 gene=OSJNBb0081B07.19(predicted) OS=Oryza sativa subsp. indica OX=39946 GN=OsI_14114 PE=4 SV=1"	1.74	Up	6.3409e-05	OsI_14114	34.8	41.058	54	9	9	4	5	5	6	6	8	6	8	6	5	8	7	9	8	9	7	8	8	5	8	7	9	8	9	7	8	8	178430	173930	188720	312380	303080	326270	272070	388360	422760	0.626	0.61	0.662
A2XNK4	Non-specific phospholipase C1 species=Zea mays taxid=4577 gene=100384160(predicted) OS=Oryza sativa subsp. indica OX=39946 GN=OsI_14148 PE=4 SV=1	1.624	Up	0.0068044	OsI_14148	15.6	60.985	20	5	5	1	2	2	4	3	2	3	1	2	2	3	3	5	3	4	5	3	4	2	3	3	5	3	4	5	3	4	120990	93608	92395	163910	156280	178220	138560	122640	130880	0.909	0.704	0.694
A2XP75	Putative zinc finger protein species=Oryza sativa subsp. japonica taxid=39947 gene=LOC_Os03g63710(predicted) OS=Oryza sativa subsp. indica OX=39946 GN=OsI_14379 PE=4 SV=1	1.684	Up	0.0038378	OsI_14379	18.9	44.898	18	6	6	1	1	0	3	4	3	4	1	1	6	4	4	4	6	4	6	6	6	6	4	4	4	6	4	6	6	6	114080	102030	89553	184310	175480	154850	158700	158480	151940	0.796	0.712	0.625
A2XT43	Arogenate dehydratase OS=Oryza sativa subsp. indica OX=39946 GN=OsI_15780 PE=4 SV=1	2.451	Up	0.00030098	OsI_15780	21.3	46.162	19	5	4	2	1	0	4	2	3	1	3	3	2	2	3	5	4	4	4	4	3	1	1	2	4	3	3	3	3	2	38625	36456	36598	105010	82803	86060	55895	98464	124800	0.523	0.494	0.496
A2XTZ4	OSIGBa0152K17.5 protein species=Oryza sativa taxid=4530 gene=OSIGBa0152K17.5(predicted) OS=Oryza sativa subsp. indica OX=39946 GN=OsI_16073 PE=4 SV=1	1.566	Up	0.04298	OsI_16073	34.7	35.587	45	7	7	5	4	4	5	4	7	5	4	7	7	6	6	7	7	7	7	6	7	7	6	6	7	7	7	7	6	7	412550	306110	344830	516880	456500	692000	534280	484860	528380	0.868	0.644	0.726
A2XV12	DNAJ-like protein species=Oryza sativa subsp. japonica taxid=39947 gene=LOC_Os03g44620(predicted) OS=Oryza sativa subsp. indica OX=39946 GN=OsI_16451 PE=3 SV=1	1.904	Up	0.00079879	OsI_16451	21.8	46.485	29	8	5	4	2	1	3	4	5	3	3	4	6	6	7	7	8	8	8	8	8	4	3	4	4	5	5	5	5	5	150060	144680	135940	277720	241610	300790	199870	195490	173080	0.742	0.716	0.673
A2XV46	NADPH oxidoreductase species=Oryza sativa subsp. japonica taxid=39947 gene=OsNADPH-1(predicted) OS=Oryza sativa subsp. indica OX=39946 GN=OsI_16484 PE=4 SV=1	3.061	Up	0.0006025	OsI_16484	51.3	37.587	121	13	11	8	9	11	15	20	17	14	12	15	11	10	12	11	13	11	12	12	11	9	8	10	9	11	9	10	10	9	750730	596590	871010	2413800	2230800	2144700	1610800	2111400	2190000	0.453	0.36	0.525
A2XX54	Ubiquinol oxidase OS=Oryza sativa subsp. indica OX=39946 GN=OsI_17254 PE=3 SV=1	1.743	Up	0.0082984	OsI_17254	18.1	37.136	22	4	4	2	2	2	4	3	3	2	2	2	4	3	4	4	4	4	4	4	4	4	3	4	4	4	4	4	4	4	109990	94218	107890	184840	210550	148580	171960	167480	190160	0.714	0.612	0.701
A2XX95	Putative quercetin 3-O-glucoside-6''-O-malonyltransferase species=Oryza sativa subsp. japonica taxid=39947 gene=OJ1122_H01.36(predicted) OS=Oryza sativa subsp. indica OX=39946 GN=OsI_17295 PE=4 SV=1	1.591	Up	0.0076386	OsI_17295	10.3	49.793	22	3	3	1	2	1	3	3	2	2	4	4	3	2	3	3	2	3	1	3	3	3	2	3	3	2	3	1	3	3	98026	113770	134570	180960	176900	193140	184810	332330	319500	0.509	0.59	0.698
A2XXP3	H0714H04.9 protein species=Oryza sativa taxid=4530 gene=H0714H04.9(predicted) OS=Oryza sativa subsp. indica OX=39946 GN=OsI_17455 PE=4 SV=1	1.853	Up	0.0071952	OsI_17455	11.7	71.258	27	6	6	1	2	2	4	4	2	4	4	4	5	4	5	5	5	5	6	5	5	5	4	5	5	5	5	6	5	5	233170	169360	191520	391160	398840	310920	312710	258160	310630	0.814	0.592	0.669
A2XYB4	OSJNBb0059K02.7 protein species=Oryza sativa subsp. japonica taxid=39947 gene=Os04g0649900(predicted) OS=Oryza sativa subsp. indica OX=39946 GN=OsI_17693 PE=4 SV=1	1.87	Up	0.0084037	OsI_17693	20.4	33.875	17	4	4	2	1	1	2	2	2	4	2	1	4	3	3	4	3	4	4	3	2	4	3	3	4	3	4	4	3	2	41600	30642	28590	70577	60956	57021	63492	51240	38978	0.845	0.622	0.581
A2XYW4	Anamorsin homolog 1 OS=Oryza sativa subsp. indica OX=39946 GN=H0403D02.15 PE=2 SV=1	4.963	Up	0.00021931	H0403D02.15	34.3	27.66	28	6	5	1	1	2	4	6	5	4	3	2	4	5	4	6	6	6	6	6	5	4	4	3	5	5	5	5	5	4	56378	65518	45550	254650	260410	316010	296130	230380	132980	0.306	0.356	0.247
A2XZ41	H0306F12.7 protein species=Oryza sativa taxid=4530 gene=H0306F12.7(predicted) OS=Oryza sativa subsp. indica OX=39946 GN=OsI_17978 PE=4 SV=1	3.602	Up	0.000163804	OsI_17978	45.8	54.474	82	15	15	8	7	3	11	11	11	10	10	11	12	9	10	13	14	13	12	13	13	12	9	10	13	14	13	12	13	13	433620	318480	366180	1265000	1353700	1406800	1019700	1383000	1458400	0.433	0.318	0.366
A2XZZ3	Zinc finger protein species=Oryza sativa subsp. japonica taxid=39947 gene=OsJ_16986(predicted) OS=Oryza sativa subsp. indica OX=39946 GN=OsI_18300 PE=4 SV=1	1.56	Up	0.0326	OsI_18300	22.8	60.858	29	6	5	4	2	1	5	3	4	3	3	4	6	2	4	6	4	5	6	5	5	5	2	3	5	3	4	5	4	4	61740	48466	65835	101080	73987	99676	83212	86507	116550	0.754	0.592	0.804
A2Y4M3	Cell death associated protein species=Oryza sativa subsp. japonica taxid=39947 gene=Os05g0410200(predicted) OS=Oryza sativa subsp. indica OX=39946 GN=OsI_19949 PE=4 SV=1	2.052	Up	0.0035774	OsI_19949	36.2	38.996	47	8	8	4	2	3	5	7	6	7	7	6	7	3	6	8	8	7	7	7	7	7	3	6	8	8	7	7	7	7	201190	146140	141990	338370	356280	309530	217240	310540	410060	0.745	0.541	0.526
A2Y7F9	"'putative heat shock protein, hsp40 species=Oryza sativa subsp. japonica taxid=39947 gene=Os05g0562300(predicted) OS=Oryza sativa subsp. indica OX=39946 GN=OsI_20977 PE=4 SV=1"	2.663	Up	0.000155511	OsI_20977	26.8	38.709	28	4	4	2	3	2	3	4	4	5	2	3	2	4	4	4	4	4	4	4	4	2	4	4	4	4	4	4	4	4	92792	92649	85661	269440	215770	236440	182950	206240	187530	0.532	0.531	0.491
A2Y8W9	Putative S-adenosyl-L-methionine Mg-protoporphyrin IX methyltransferase species=Oryza sativa subsp. japonica taxid=39947 gene=134P10.4(predicted) OS=Oryza sativa subsp. indica OX=39946 GN=OsI_21498 PE=4 SV=1	2.075	Up	0.0020241	OsI_21498	11.1	31.666	36	3	3	4	3	3	4	5	4	5	4	4	3	3	3	2	3	3	3	3	3	3	3	3	2	3	3	3	3	3	111770	80251	85311	190430	198460	186360	247650	258110	332500	0.595	0.427	0.454
A2YAP5	12-oxophytodienoate reductase 1 species=Oryza sativa subsp. japonica taxid=39947 gene=OPR1(predicted) OS=Oryza sativa subsp. indica OX=39946 GN=OsI_22161 PE=4 SV=1	4.168	Up	0.00082107	OsI_22161	46.1	39.526	71	13	10	3	1	2	8	9	12	16	12	8	7	5	9	13	11	12	12	12	12	5	3	6	10	8	9	9	9	9	172380	128420	217720	662090	724020	774850	1026400	687990	579800	0.312	0.232	0.394
A2YAR2	Blue copper protein species=Zea mays taxid=4577 gene=BCP_3(predicted) OS=Oryza sativa subsp. indica OX=39946 GN=OsI_22178 PE=4 SV=1	1.645	Up	0.005318	OsI_22178	19.7	19.471	22	3	3	3	2	0	3	2	5	3	3	1	3	3	3	3	3	3	3	3	3	3	3	3	3	3	3	3	3	3	98676	97858	77259	139760	148190	162350	215390	142390	87356	0.76	0.753	0.595
A2YIP1	Extensin-like protein species=Oryza sativa subsp. japonica taxid=39947 gene=Os07g0176400(predicted) OS=Oryza sativa subsp. indica OX=39946 GN=OsI_25092 PE=4 SV=1	2.149	Up	0.002638	OsI_25092	12	40.621	31	3	3	4	4	3	4	3	2	3	4	4	3	3	3	3	3	2	3	3	3	3	3	3	3	3	2	3	3	3	65296	49988	56438	129600	136070	103410	87829	114580	105320	0.693	0.53	0.599
A2YIV1	40S ribosomal protein S15 species=Oryza sativa subsp. japonica taxid=39947 gene=RPS15(predicted) OS=Oryza sativa subsp. indica OX=39946 GN=OsI_25153 PE=3 SV=1	1.683	Up	0.0008186	OsI_25153	37.7	17.415	37	3	3	5	2	2	5	4	3	3	7	6	3	3	3	3	3	3	2	3	3	3	3	3	3	3	3	2	3	3	516600	457170	507190	854440	876080	762150	680970	824530	923260	0.726	0.643	0.713
A2YIW7	Thioredoxin H-type OS=Oryza sativa subsp. indica OX=39946 GN=TRXH PE=1 SV=1	1.702	Up	0.00059595	TRXH	63.1	13.156	62	7	7	4	6	5	7	8	8	8	8	8	6	7	7	6	7	6	7	7	7	6	7	7	6	7	6	7	7	7	1376200	1256000	1318500	2114800	2156200	2453000	3206300	3336600	3596600	0.595	0.543	0.57
A2YN19	Putative sugar transporter species=Oryza sativa taxid=4530(predicted) OS=Oryza sativa subsp. indica OX=39946 GN=OsI_26629 PE=3 SV=1	2.378	Up	0.0044773	OsI_26629	14.9	54.402	40	6	6	4	3	2	4	7	6	5	5	4	5	5	4	5	5	6	6	5	5	5	5	4	5	5	6	6	5	5	296320	234260	244930	519560	543090	781380	577410	364480	269920	0.696	0.55	0.575
A2YNT9	40S ribosomal protein S6 OS=Oryza sativa subsp. indica OX=39946 GN=OsI_26912 PE=3 SV=1	2.685	Up	0.0075354	OsI_26912	27.6	28.472	33	5	1	3	3	3	5	4	4	3	4	4	5	4	5	5	5	5	5	5	5	1	1	1	1	1	1	1	1	1	379440	322250	581530	1207300	1302400	935860	555510	1244700	1272200	0.438	0.372	0.671
A2YNV2	UMP-CMP kinase OS=Oryza sativa subsp. indica OX=39946 GN=OsI_26926 PE=3 SV=1	1.587	Up	0.000925	OsI_26926	36.4	29.043	35	6	5	4	3	2	4	3	6	5	4	4	4	4	4	4	5	5	4	5	3	4	4	4	4	5	5	4	5	3	248200	227220	240300	377970	349220	409040	410650	442990	447250	0.709	0.649	0.686
A2YP40	TolB protein-related species=Zea mays taxid=4577 gene=103633477(predicted) OS=Oryza sativa subsp. indica OX=39946 GN=OsI_27029 PE=4 SV=1	1.879	Up	0.030161	OsI_27029	23.1	71.373	33	9	9	2	2	2	4	7	4	4	3	5	8	7	7	9	9	9	8	9	8	8	7	7	9	9	9	8	9	8	156660	95595	102630	186000	276440	204590	150330	199040	261780	0.863	0.527	0.566
A2YQ78	Probable AMP deaminase species=Oryza sativa subsp. japonica taxid=39947 gene=AMPD(predicted) OS=Oryza sativa subsp. indica OX=39946 GN=OsI_27440 PE=4 SV=1	2.201	Up	0.00049609	OsI_27440	13.7	93.865	15	7	7	1	1	0	5	3	4	1	0	0	3	5	6	6	7	7	6	4	5	3	5	6	6	7	7	6	4	5	57514	48638	46632	112620	103720	119730	49977	55863	44901	0.809	0.684	0.656
A2YR42	"External alternative NAD(P)H-ubiquinone oxidoreductase B2, mitochondrial-like species=Panicum miliaceum taxid=4540 gene=C2845_PM14G02270(predicted) OS=Oryza sativa subsp. indica OX=39946 GN=OsI_27768 PE=4 SV=1"	1.885	Up	0.0118622	OsI_27768	16.4	65.278	33	6	6	3	2	1	6	3	5	6	4	3	6	5	4	6	6	6	6	5	5	6	5	4	6	6	6	6	5	5	206280	134870	131720	299220	279520	313190	267370	189400	201760	0.918	0.6	0.586
A2YRI2	Acyl-CoA-binding domain-containing protein 1 species=Oryza sativa subsp. japonica taxid=39947 gene=ACBP1(predicted) OS=Oryza sativa subsp. indica OX=39946 GN=OsI_27925 PE=4 SV=1	1.574	Up	0.037518	OsI_27925	38.5	10.143	19	3	3	2	1	1	2	3	2	2	3	3	3	2	2	3	3	2	2	3	3	3	2	2	3	3	2	2	3	3	255940	288490	198840	352160	346270	471470	559230	646800	598200	0.62	0.698	0.481
A2YS77	Photosystem II 10K protein species=Oryza sativa taxid=4530(predicted) OS=Oryza sativa subsp. indica OX=39946 GN=OsI_28175 PE=4 SV=1	2.137	Up	0.0025376	OsI_28175	16.9	13.24	465	2	2	52	64	59	51	56	52	36	55	40	2	2	2	2	2	2	2	2	2	2	2	2	2	2	2	2	2	2	1408500	1383400	1622200	2551700	3406200	3469600	5990900	5508600	6568500	0.397	0.39	0.458
A2YUJ1	Phosphoenolpyruvate carboxylase species=Oryza sativa subsp. indica taxid=39946 gene=PEPC(predicted) OS=Oryza sativa subsp. indica OX=39946 GN=OsI_28996 PE=4 SV=1	1.893	Up	0.0025395	OsI_28996	61.4	25.647	17	10	1	3	1	1	1	4	4	1	1	1	10	9	10	10	10	9	9	8	9	1	1	1	1	1	1	1	1	1	109300	80908	94817	174530	170890	194180	117410	179150	166570	0.764	0.565	0.663
A2YUJ2	Phosphoenolpyruvate carboxylase species=Oryza sativa subsp. indica taxid=39946 gene=PEPC(predicted) OS=Oryza sativa subsp. indica OX=39946 GN=OsI_28997 PE=3 SV=1	1.618	Up	0.0025404	OsI_28997	50.8	110.05	301	40	16	23	26	28	44	35	38	34	33	40	30	34	35	38	37	35	37	37	36	12	15	13	15	15	14	16	16	15	3785100	3468800	4221700	6632100	6240300	5704400	4181900	5102000	5807300	0.755	0.692	0.842
A2YVI4	Ribonuclease species=Oryza sativa taxid=4530(predicted) OS=Oryza sativa subsp. indica OX=39946 GN=OsI_29344 PE=3 SV=1	3.18	Up	0.0146008	OsI_29344	62.9	24.828	93	14	14	5	6	9	14	14	13	10	11	11	8	9	10	13	14	13	12	12	11	8	9	10	13	14	13	12	12	11	1215100	888090	1449600	3770800	3723900	3804900	2962400	3349400	3564600	0.442	0.323	0.528
A2YVI5	Malate dehydrogenase OS=Oryza sativa subsp. indica OX=39946 GN=OsI_29345 PE=3 SV=1	1.687	Up	0.00119921	OsI_29345	50.4	41.571	73	12	3	6	6	6	8	8	11	11	9	8	11	11	11	12	10	11	12	11	10	2	2	2	3	2	2	3	3	2	1307900	1121800	1338400	2071600	2029700	2255000	2004900	2010900	1914600	0.733	0.629	0.75
A2YVJ1	"Chlorophyll a-b binding protein, chloroplastic OS=Oryza sativa subsp. indica OX=39946 GN=OsI_29351 PE=3 SV=1"	2.193	Up	0.000118613	OsI_29351	51.6	26.935	108	8	8	6	11	6	10	14	14	16	15	16	6	7	5	8	7	7	8	7	7	6	7	5	8	7	7	8	7	7	1858700	2087400	2017400	4085900	4687100	4305800	7938000	5868900	6358600	0.427	0.479	0.463
A2YX88	Auxin-induced in root cultures protein 12 species=Dichanthelium oligosanthes taxid=888268 gene=BAE44_0014156(predicted) OS=Oryza sativa subsp. indica OX=39946 GN=OsI_29956 PE=4 SV=1	1.622	Up	0.023736	OsI_29956	20.2	25.357	20	3	3	3	3	1	2	2	2	3	2	2	3	3	3	3	3	3	3	3	3	3	3	3	3	3	3	3	3	3	126810	99344	133990	195430	227490	161080	222940	137780	167600	0.775	0.607	0.819
A2YY23	"Monodehydroascorbate reductase 4, cytosolic species=Oryza sativa subsp. japonica taxid=39947 gene=MDAR4(predicted) OS=Oryza sativa subsp. indica OX=39946 GN=OsI_30244 PE=4 SV=1"	2.23	Up	0.00020213	OsI_30244	35.6	46.685	57	10	8	5	2	6	8	7	9	8	6	6	10	9	10	10	9	10	10	9	10	8	7	8	8	7	8	8	7	8	701760	649420	678220	1471300	1378300	1675900	1477500	1268900	1188200	0.602	0.557	0.582
A2Z936	"Benzoyl-CoA:benzyl alcohol/phenylethanol benzoyltransferase, putative, expressed species=Oryza sativa subsp. japonica taxid=39947 gene=LOC_Os10g35950(predicted) OS=Oryza sativa subsp. indica OX=39946 GN=OsI_34226 PE=4 SV=1"	2.276	Up	0.00137811	OsI_34226	37.9	50.552	40	12	10	3	3	3	5	8	6	3	3	6	7	8	8	10	11	10	9	8	9	7	7	8	10	10	9	9	8	8	237070	226650	307030	592160	625990	536130	157670	412960	441210	0.603	0.577	0.781
A2Z9C9	"Cys/Met metabolism PLP-dependent enzyme family protein, expressed species=Oryza sativa subsp. japonica taxid=39947 gene=LOC_Os10g37340(predicted) OS=Oryza sativa subsp. indica OX=39946 GN=OsI_34329 PE=3 SV=1"	11.952	Up	0.00096249	OsI_34329	23	50.354	42	8	8	0	0	0	10	8	7	7	6	4	2	2	3	8	8	8	7	8	8	2	2	3	8	8	8	7	8	8	19393	24578	31438	356860	368690	174070	418900	238130	189100	0.096	0.121	0.155
A2Z9H3	"Arogenate dehydratase 3, chloroplastic species=Zea mays taxid=4577 gene=ADT3(predicted) OS=Oryza sativa subsp. indica OX=39946 GN=OsI_34374 PE=4 SV=1"	4.192	Up	9.6247e-05	OsI_34374	22.5	42.891	23	5	5	1	1	1	5	3	2	3	3	4	3	3	4	4	5	4	3	4	4	3	3	4	4	5	4	3	4	4	51816	43963	39684	207300	181240	179210	127500	141200	187950	0.402	0.341	0.308
A2ZAH8	60S ribosomal export protein NMD3 OS=Oryza sativa subsp. indica OX=39946 GN=OsI_34753 PE=3 SV=1	1.74	Up	0.0114608	OsI_34753	13.2	58.787	17	5	5	3	2	1	3	3	3	1	1	0	5	4	5	5	5	5	4	5	5	5	4	5	5	5	5	4	5	5	86902	96584	87064	194580	132300	143820	88235	86239	77164	0.788	0.875	0.789
A2ZH94	Ribosome assembly factor mrt4 OS=Oryza sativa subsp. indica OX=39946 GN=OsI_37156 PE=3 SV=1	1.717	Up	0.00056263	OsI_37156	18	26.552	16	2	2	2	1	2	2	2	2	2	1	2	2	2	2	2	2	2	2	2	2	2	2	2	2	2	2	2	2	2	81713	93704	87661	159580	151630	140390	105610	85398	46088	0.773	0.886	0.829
A2ZMM6	DEAD-box ATP-dependent RNA helicase 9 species=Oryza sativa subsp. japonica taxid=39947 gene=Os12g0611200(predicted) OS=Oryza sativa subsp. indica OX=39946 GN=OsI_39082 PE=4 SV=1	3.096	Up	0.00024492	OsI_39082	28.1	65.766	45	11	11	2	2	1	8	8	9	5	5	5	8	7	7	10	11	11	11	9	10	8	7	7	10	11	11	11	9	10	101880	109180	126330	380720	359220	304850	228010	262760	255480	0.431	0.462	0.534
A6MZM2	Protein translation factor SUI1 homolog OS=Oryza sativa subsp. indica OX=39946 GN=GOS2 PE=2 SV=1	1.769	Up	0.0114977	GOS2	34.8	12.731	14	4	2	1	1	1	1	4	2	1	3	0	2	2	2	4	4	4	4	3	4	2	1	1	2	2	2	2	1	2	84289	75603	61242	154410	119040	117650	107150	158350	73762	0.797	0.715	0.579
B8A7T9	Trigger factor species=Zea mays taxid=4577 gene=100274034(predicted) OS=Oryza sativa subsp. indica OX=39946 GN=OsI_04765 PE=4 SV=1	1.985	Up	0.0100046	OsI_04765	15.7	24.651	16	3	3	1	1	1	3	1	1	3	2	3	2	2	2	3	3	3	3	2	2	2	2	2	3	3	3	3	2	2	61802	67123	71949	129790	165900	102690	178260	233940	248510	0.441	0.479	0.514
B8A818	MDR-like ABC transporter species=Oryza sativa subsp. japonica taxid=39947 gene=mdr7(predicted) OS=Oryza sativa subsp. indica OX=39946 GN=OsI_03378 PE=4 SV=1	2.286	Up	0.0192992	OsI_03378	12.3	136.76	30	9	8	1	1	1	5	3	6	5	4	4	5	5	5	8	5	6	8	9	7	4	5	5	7	4	5	7	8	6	240010	221770	163210	479910	483820	465820	410200	393560	441750	0.655	0.605	0.445
B8A823	Golgin subfamily A member 2-like species=Panicum miliaceum taxid=4540 gene=C2845_PM07G19820(predicted) OS=Oryza sativa subsp. indica OX=39946 GN=OsI_03392 PE=4 SV=1	1.7	Up	0.00087885	OsI_03392	39.7	35.859	43	8	8	4	3	5	6	4	5	6	5	5	6	6	6	8	6	7	7	7	6	6	6	6	8	6	7	7	7	6	170120	180800	186930	326010	274430	314000	274770	301670	276530	0.664	0.706	0.73
B8A8X3	Universal stress protein A-like protein species=Zea mays taxid=4577 gene=At3g01520_2(predicted) OS=Oryza sativa subsp. indica OX=39946 GN=OsI_02150 PE=4 SV=1	2.471	Up	0.0032585	OsI_02150	43.7	17.922	33	5	4	3	3	1	5	4	4	4	4	5	3	3	2	5	3	4	4	4	5	3	3	2	4	3	4	3	3	4	359130	266470	280760	711020	623520	906580	776320	640870	489290	0.64	0.475	0.5
B8AAG0	Universal stress protein PHOS32 species=Zea mays taxid=4577 gene=PHOS32_3(predicted) OS=Oryza sativa subsp. indica OX=39946 GN=OsI_04001 PE=4 SV=1	1.724	Up	0.030322	OsI_04001	60.8	35.22	58	9	6	6	3	3	7	7	9	8	6	9	6	7	7	9	6	7	8	6	8	5	5	5	6	5	6	6	5	6	489040	335960	308880	683930	538310	733630	831990	632020	828430	0.818	0.562	0.517
B8AD05	Putative Bowman Birk trypsin inhibitor species=Oryza sativa taxid=4530 gene=rbbi2-5(predicted) OS=Oryza sativa subsp. indica OX=39946 GN=OsI_00195 PE=3 SV=1	1.974	Up	0.037142	OsI_00195	32.8	20.1	33	5	5	4	1	4	6	6	3	3	3	3	5	1	5	5	5	3	3	5	5	5	1	5	5	5	3	3	5	5	439460	294560	573430	1050300	840620	690720	134160	388680	679900	0.777	0.521	1.014
B8AIW5	Ubiquitin receptor RAD23b species=Zea mays taxid=4577 gene=Zm00014a_010425(predicted) OS=Oryza sativa subsp. indica OX=39946 GN=OsI_06092 PE=4 SV=1	1.501	Up	0.00094383	OsI_06092	9.8	40.171	15	2	2	1	1	1	2	2	2	2	2	2	2	2	2	2	2	2	2	2	2	2	2	2	2	2	2	2	2	2	72565	71937	74070	117220	100290	110590	113760	115780	124480	0.725	0.719	0.74
B8AJ45	Mitochondrial phosphate transporter species=Oryza sativa subsp. japonica taxid=39947 gene=Os02g0767500(predicted) OS=Oryza sativa subsp. indica OX=39946 GN=OsI_09074 PE=3 SV=1	1.581	Up	0.0093001	OsI_09074	36.7	38.959	32	12	2	4	3	2	4	5	3	4	4	3	11	11	11	11	11	11	11	12	10	2	2	2	2	2	2	2	2	2	677370	605500	603000	827710	1097000	1056100	1224100	1126400	1089100	0.734	0.656	0.653
B8AJS5	Probable nucleoredoxin 1-2 species=Oryza sativa subsp. japonica taxid=39947 gene=Os03g0405900(predicted) OS=Oryza sativa subsp. indica OX=39946 GN=OsI_11975 PE=4 SV=1	1.883	Up	0.001363	OsI_11975	30.3	64.45	83	11	10	8	7	9	12	10	9	6	11	11	9	7	8	11	9	8	6	9	10	9	7	7	10	8	8	6	8	9	448360	373570	435260	841010	823840	702930	432570	678580	899380	0.716	0.597	0.695
B8AJV8	YTH domain-containing family protein 2-like isoform X2 species=Panicum miliaceum taxid=4540 gene=C2845_PM02G05240(predicted) OS=Oryza sativa subsp. indica OX=39946 GN=OsI_13502 PE=4 SV=1	1.664	Up	0.017985	OsI_13502	23.6	71.621	59	9	9	3	6	6	9	9	7	7	7	5	9	7	9	9	9	9	8	9	8	9	7	9	9	9	9	8	9	8	195700	227430	308460	387290	409520	420040	316130	424760	361170	0.577	0.671	0.91
B8AKM2	Actin-depolymerizing factor 2 species=Oryza sativa subsp. japonica taxid=39947 gene=ADF2(predicted) OS=Oryza sativa subsp. indica OX=39946 GN=OsI_13741 PE=3 SV=1	1.542	Up	0.0006172	OsI_13741	62.8	16.794	31	5	5	2	3	1	4	3	5	4	4	5	4	3	4	5	5	5	5	4	5	4	3	4	5	5	5	5	4	5	342640	372730	383990	581490	533940	580640	613750	569120	575840	0.677	0.737	0.759
B8AL26	NAD-dependent epimerase/dehydratase family domain containing protein (Fragment) species=Oryza sativa taxid=4530 gene=LOC_Os03g17000.2(predicted) OS=Oryza sativa subsp. indica OX=39946 GN=OsI_10998 PE=4 SV=1	1.945	Up	0.00121559	OsI_10998	32	76.065	70	13	12	7	5	5	9	10	8	12	7	7	12	12	11	13	11	12	13	12	12	11	11	10	12	10	11	12	11	11	403170	359540	306960	674740	683180	722410	577720	548560	626730	0.74	0.66	0.563
B8ANJ9	Membrin OS=Oryza sativa subsp. indica OX=39946 GN=OsI_12850 PE=3 SV=1	1.64	Up	0.0003975	OsI_12850	32.8	27.137	31	6	6	2	3	2	5	4	5	3	4	3	6	5	5	6	6	6	6	6	5	6	5	5	6	6	6	6	6	5	103740	99639	96958	172040	151210	169480	124610	119380	121600	0.806	0.774	0.753
B8ANP6	Nascent polypeptide-associated complex subunit beta OS=Oryza sativa subsp. indica OX=39946 GN=OsI_14347 PE=3 SV=1	1.513	Up	0.024684	OsI_14347	16.1	43.283	30	5	5	3	2	2	3	3	2	5	4	6	5	4	3	3	4	2	5	5	4	5	4	3	3	4	2	5	5	4	148040	140870	108430	206090	220850	174520	236250	331590	309750	0.71	0.676	0.52
B8ANU7	"YT521-B-like family protein, expressed species=Oryza sativa subsp. japonica taxid=39947 gene=LOC_Os03g06240(predicted) OS=Oryza sativa subsp. indica OX=39946 GN=OsI_10095 PE=4 SV=1"	1.74	Up	0.00098005	OsI_10095	11.9	76.412	46	6	5	4	4	4	5	7	5	5	6	6	6	6	6	6	6	6	6	6	6	5	5	5	5	5	5	5	5	5	1284500	1401400	1455000	2654600	2234400	2319200	2127800	2535900	2121100	0.638	0.696	0.722
B8AP37	"Glycine-rich RNA-binding protein GRP1A, putative, expressed species=Oryza sativa subsp. japonica taxid=39947 gene=LOC_Os12g43600(predicted) OS=Oryza sativa subsp. indica OX=39946 GN=OsI_12955 PE=4 SV=1"	1.636	Up	0.00165743	OsI_12955	64	14.043	53	6	4	3	6	6	6	5	5	6	9	7	4	5	5	5	5	4	4	4	4	2	3	3	3	3	2	2	2	2	427890	497810	490470	719120	836030	761220	851410	1048000	1097200	0.572	0.666	0.656
B8APG2	"Nucleolar protein NOP5, putative, expressed species=Oryza sativa subsp. japonica taxid=39947 gene=LOC_Os03g22740(predicted) OS=Oryza sativa subsp. indica OX=39946 GN=OsI_11566 PE=4 SV=1"	1.539	Up	0.0058641	OsI_11566	21.3	72.3	64	11	11	8	8	6	8	6	6	8	8	6	9	8	9	11	10	11	10	10	10	9	8	9	11	10	11	10	10	10	1091200	939730	1076100	1657400	1724800	1399100	1345800	1289900	1272300	0.833	0.717	0.821
B8AS16	OSJNBb0072M01.18 protein species=Oryza sativa subsp. japonica taxid=39947 gene=Os04g0516600(predicted) OS=Oryza sativa subsp. indica OX=39946 GN=OsI_16646 PE=4 SV=1	2.541	Up	0.00047649	OsI_16646	26.3	39.901	31	6	6	3	1	3	7	3	7	3	3	1	4	3	4	6	5	5	5	5	3	4	3	4	6	5	5	5	5	3	73791	67392	77418	187440	159080	208800	188990	110730	66493	0.582	0.532	0.611
B8ASV8	Glutathione peroxidase OS=Oryza sativa subsp. indica OX=39946 GN=OsI_16938 PE=3 SV=1	2.036	Up	0.00096379	OsI_16938	48.8	18.484	23	5	4	3	1	2	2	2	2	4	4	3	5	3	5	3	4	3	4	5	4	4	3	4	3	4	3	3	4	4	769090	780160	895660	1535500	1559200	1885300	2186800	2312700	2156200	0.492	0.499	0.572
B8ATF4	Protein TSSC4 species=Anthurium amnicola taxid=1678845 gene=TSSC4_0(predicted) OS=Oryza sativa subsp. indica OX=39946 GN=OsI_15718 PE=4 SV=1	1.844	Up	0.030722	OsI_15718	14.1	49.266	10	3	3	1	0	1	2	2	1	2	1	0	3	3	3	3	3	2	2	2	2	3	3	3	3	3	2	2	2	2	30926	25866	25890	69075	41217	42088	46140	42947	0	0.763	0.638	0.639
B8ATR3	OSIGBa0076I14.3 protein species=Oryza sativa taxid=4530 gene=OSIGBa0076I14.3(predicted) OS=Oryza sativa subsp. indica OX=39946 GN=OsI_15903 PE=4 SV=1	2.77	Up	0.00171998	OsI_15903	23.4	24.899	22	3	3	1	0	1	3	2	4	3	4	4	2	2	1	3	3	3	3	3	3	2	2	1	3	3	3	3	3	3	44947	45051	39561	115480	95282	147910	114000	178720	174940	0.423	0.424	0.372
B8AU60	OSIGBa0126B18.8 protein species=Oryza sativa taxid=4530 gene=OSIGBa0126B18.8(predicted) OS=Oryza sativa subsp. indica OX=39946 GN=OsI_17386 PE=4 SV=1	2.228	Up	0.034502	OsI_17386	7.9	252.52	24	11	9	2	1	1	8	4	1	4	1	2	7	4	6	11	9	8	8	7	7	5	2	4	9	7	6	6	5	5	32214	46228	44684	111440	105950	56971	107530	52755	111510	0.433	0.622	0.601
B8AV42	OSIGBa0115M15.6 protein species=Oryza sativa taxid=4530 gene=OSIGBa0115M15.6(predicted) OS=Oryza sativa subsp. indica OX=39946 GN=OsI_16239 PE=3 SV=1	1.641	Up	0.004381	OsI_16239	12.6	41.848	15	3	3	1	1	2	3	2	1	2	2	1	2	2	3	3	3	3	3	3	3	2	2	3	3	3	3	3	3	3	30259	34636	35322	53426	62087	48915	46250	44427	39896	0.689	0.789	0.804
B8AW30	EBR1 species=Oryza sativa subsp. japonica taxid=39947 gene=EBR1(predicted) OS=Oryza sativa subsp. indica OX=39946 GN=OsI_19280 PE=4 SV=1	1.935	Up	0.034643	OsI_19280	12	93.943	21	6	6	2	2	2	2	5	4	1	2	1	4	3	5	6	5	6	4	4	3	4	3	5	6	5	6	4	4	3	51030	46432	25269	80800	73341	83225	43261	54199	43269	0.917	0.834	0.454
B8AXI7	Putative histone deacetylase HD2 species=Oryza sativa taxid=4530(predicted) OS=Oryza sativa subsp. indica OX=39946 GN=OsI_21251 PE=4 SV=1	2.853	Up	0.0014235	OsI_21251	17.5	32.561	21	4	4	2	1	1	3	3	2	3	2	4	3	3	3	4	4	4	4	3	4	3	3	3	4	4	4	4	3	4	58476	53570	47354	167910	168640	118290	119120	96093	126360	0.551	0.504	0.446
B8AZ74	Abscisic acid receptor PYL5 species=Oryza sativa subsp. japonica taxid=39947 gene=PYL5(predicted) OS=Oryza sativa subsp. indica OX=39946 GN=OsI_18892 PE=4 SV=1	2.163	Up	0.040119	OsI_18892	31.1	22.215	15	4	3	0	0	1	5	4	2	1	2	0	2	3	2	4	4	4	4	4	2	1	2	1	3	3	3	3	3	1	32873	33510	31311	87367	72185	51677	47982	52281	36727	0.663	0.676	0.632
B8AZB8	"'putative 2,3-bisphosphoglycerate-independent phosphoglycerate mutase species=Oryza sativa subsp. japonica taxid=39947 gene=Os05g0482700(predicted) OS=Oryza sativa subsp. indica OX=39946 GN=OsI_20375 PE=4 SV=1"	1.509	Up	0.00027836	OsI_20375	54.6	62.957	99	21	11	12	9	8	11	10	14	12	11	12	18	19	19	20	19	21	20	19	19	9	10	10	10	10	11	10	9	10	1080700	1053600	996650	1601600	1624800	1499300	1606800	1852000	1918000	0.735	0.717	0.678
B8B930	Purple acid phosphatase OS=Oryza sativa subsp. indica OX=39946 GN=OsI_30014 PE=3 SV=1	1.94	Up	0.0085564	OsI_30014	22.2	69.879	47	10	10	4	3	4	10	7	6	5	3	5	7	6	6	9	8	9	6	5	7	7	6	6	9	8	9	6	5	7	158610	128220	147810	350120	236080	256630	138460	159220	158930	0.823	0.665	0.767
B8B9L7	ABC transporter F family member 1 species=Panicum miliaceum taxid=4540 gene=C2845_PM05G18440(predicted) OS=Oryza sativa subsp. indica OX=39946 GN=OsI_30302 PE=4 SV=1	1.844	Up	0.00160142	OsI_30302	16.2	66.172	31	7	6	2	4	4	4	5	3	3	3	3	4	7	5	6	5	5	6	6	7	4	6	5	5	5	5	5	5	6	210780	208460	234090	438480	418870	347550	300340	326330	369760	0.665	0.657	0.738
B8BA38	GDP-mannose transporter GONST1 species=Zea mays taxid=4577 gene=Zm00014a_007834(predicted) OS=Oryza sativa subsp. indica OX=39946 GN=OsI_27528 PE=4 SV=1	1.731	Up	0.031015	OsI_27528	8.9	76.052	17	4	4	1	1	0	4	3	3	2	1	2	4	3	2	4	4	4	4	3	4	4	3	2	4	4	4	4	3	4	66644	72051	95926	167690	108880	129630	129640	99005	155470	0.585	0.633	0.842
B8BA40	Ribosome maturation protein SBDS species=Panicum miliaceum taxid=4540 gene=C2845_PM14G00450(predicted) OS=Oryza sativa subsp. indica OX=39946 GN=OsI_27530 PE=4 SV=1	2.696	Up	0.0023019	OsI_27530	24.1	40.557	20	5	5	1	1	1	3	2	5	2	3	2	4	2	2	4	5	5	5	4	3	4	2	2	4	5	5	5	4	3	36807	35179	32399	109710	70451	101160	68919	83097	52607	0.561	0.536	0.494
B8BAL7	Putative blue copper binding protein species=Oryza sativa subsp. japonica taxid=39947 gene=OJ1613_G04.25(predicted) OS=Oryza sativa subsp. indica OX=39946 GN=OsI_27744 PE=4 SV=1	1.648	Up	0.018141	OsI_27744	23.8	16.912	8	3	3	1	0	0	3	1	0	2	0	1	3	3	3	3	2	2	3	3	3	3	3	3	3	2	2	3	3	3	38804	39144	42920	82893	61027	55355	144490	39045	37182	0.646	0.651	0.714
B8BC94	Glycerophosphodiester phosphodiesterase GDPDL4 isoform X1 species=Panicum miliaceum taxid=4540 gene=C2845_PM14G18350(predicted) OS=Oryza sativa subsp. indica OX=39946 GN=OsI_29787 PE=4 SV=1	2.269	Up	0.034264	OsI_29787	9.3	83.578	21	4	4	3	1	3	3	3	3	1	2	2	3	4	4	4	4	4	3	3	3	3	4	4	4	4	4	3	3	3	106920	67164	133690	217640	307540	172940	144290	119450	186440	0.661	0.415	0.826
B8BCA6	Lipoxygenase OS=Oryza sativa subsp. indica OX=39946 GN=OsI_29815 PE=3 SV=1	1.642	Up	0.028019	OsI_29815	28.3	168.56	61	17	10	4	2	4	3	5	11	4	9	19	11	10	12	14	15	14	10	14	17	7	5	7	9	9	10	6	10	10	229390	198370	227490	278820	353280	444260	194590	526580	868110	0.622	0.538	0.617
B8BD19	"Heat shock 70 kDa protein, mitochondrial species=Dichanthelium oligosanthes taxid=888268 gene=BAE44_0022027(predicted) OS=Oryza sativa subsp. indica OX=39946 GN=OsI_31865 PE=3 SV=1"	3.701	Up	0.0033371	OsI_31865	21.4	70.975	22	10	7	1	1	0	5	5	1	4	3	2	6	5	7	9	9	8	10	9	8	3	2	5	6	7	5	7	6	6	69460	53513	54576	278530	230290	148150	204190	239610	224970	0.416	0.32	0.327
B8BDH8	Beta-glucosidase 31 species=Oryza sativa subsp. japonica taxid=39947 gene=BGLU31(predicted) OS=Oryza sativa subsp. indica OX=39946 GN=OsI_32014 PE=3 SV=1	1.568	Up	0.035758	OsI_32014	18.2	58.43	28	6	6	3	1	3	3	3	4	5	1	5	6	5	6	6	5	6	6	4	5	6	5	6	6	5	6	6	4	5	447540	338410	331300	497450	708940	544430	603340	601680	450240	0.89	0.673	0.659
B8BFT3	Ubiquitin carboxyl-terminal hydrolase 9-like species=Panicum miliaceum taxid=4540 gene=C2845_PM02G17030(predicted) OS=Oryza sativa subsp. indica OX=39946 GN=OsI_32808 PE=3 SV=1	2.226	Up	0.021958	OsI_32808	6.6	88.59	10	3	3	1	1	0	2	2	1	1	1	1	3	2	2	3	2	3	2	2	1	3	2	2	3	2	3	2	2	1	32767	25946	27542	61207	87011	43744	44101	41198	0	0.721	0.571	0.606
B8BH25	"Starch synthase, chloroplastic/amyloplastic OS=Oryza sativa subsp. indica OX=39946 GN=OsI_33746 PE=3 SV=1"	2.333	Up	0.036619	OsI_33746	16.6	83.328	34	8	7	2	1	3	4	7	5	5	3	4	5	4	7	7	8	7	8	6	7	4	3	6	6	7	6	7	5	6	90277	93573	201730	314420	355390	229830	219430	172570	207030	0.431	0.447	0.964
B8BI14	Flavanone 3-dioxygenase 2 species=Oryza sativa subsp. japonica taxid=39947 gene=F3H-2(predicted) OS=Oryza sativa subsp. indica OX=39946 GN=OsI_34472 PE=3 SV=1	1.996	Up	0.0059993	OsI_34472	31.9	38.73	34	7	7	3	1	1	5	4	6	5	5	4	5	5	5	6	6	7	6	6	5	5	5	5	6	6	7	6	6	5	148360	102990	125070	219290	245610	286660	229570	261280	297720	0.697	0.484	0.587
B8BIX5	"Glucosamine-fructose-6-phosphate aminotransferase, isomerizing family protein, expressed species=Oryza sativa subsp. japonica taxid=39947 gene=LOC_Os11g03900(predicted) OS=Oryza sativa subsp. indica OX=39946 GN=OsI_34982 PE=4 SV=1"	5.342	Up	5.6537e-05	OsI_34982	14	74.158	20	5	5	1	1	1	5	4	2	2	2	2	3	3	2	5	5	4	5	3	3	3	3	2	5	5	4	5	3	3	19173	18678	24131	113360	101240	116310	87317	80452	61522	0.277	0.27	0.349
B8BJP8	Pyruvate kinase OS=Oryza sativa subsp. indica OX=39946 GN=OsI_35538 PE=3 SV=1	1.766	Up	0.00119906	OsI_35538	27.7	57.173	26	7	7	3	0	1	3	5	5	2	4	3	6	5	6	5	7	7	6	5	5	6	5	6	5	7	7	6	5	5	86502	87078	83799	172020	137360	145370	118410	128040	138000	0.71	0.715	0.688
B8BKT5	"Cytochrome P450 51, putative, expressed species=Oryza sativa subsp. japonica taxid=39947 gene=LOC_Os11g32240(predicted) OS=Oryza sativa subsp. indica OX=39946 GN=OsI_36306 PE=3 SV=1"	1.819	Up	0.0104208	OsI_36306	17.1	55.489	18	6	6	2	1	1	4	5	4	1	0	0	5	5	6	6	6	6	5	4	4	5	5	6	6	6	6	5	4	4	91558	83324	64005	167120	128520	138870	64727	47273	44239	0.993	0.904	0.694
P0C487	"30S ribosomal protein S4, chloroplastic OS=Oryza sativa subsp. indica OX=39946 GN=rps4 PE=3 SV=1"	2.021	Up	0.024503	rps4	29.4	23.422	54	6	6	4	2	6	8	7	5	3	10	9	6	5	5	6	6	5	4	6	6	6	5	5	6	6	5	4	6	6	132710	127860	218550	340060	371460	256860	182500	489220	639840	0.433	0.417	0.713
[truncated: 15 more columns]
