# Supplementary material for: Transcriptomic, proteomic, and physiological comparative analyses of flooding mitigation of the damage induced by low-temperature stress in direct seeded early indica rice at the seedling stage
Source: BMC Genomics. 2021 Mar 12;22:176. doi: 10.1186/s12864-021-07458-9 (PMC7952222; doi:10.1186/s12864-021-07458-9)
Supplement: Supplementary file 3 — Additional file 3 : Dataset S3. Summaries and expression patterns of DEPs between LTF and LT. [file 12864_2021_7458_MOESM3_ESM.xlsx]

## Sheet: Sheet1
Dataset S3. Summaries and expression patterns of DEPs between LTF and LT
Protein accession	Protein description	LF/LT Ratio	Regulated Type	LF/LT P value	Gene name	Sequence coverage [%]	Mol. weight [kDa]	MS/MS Counts	Peptides	Unique peptides	MS/MS Count CK_1	MS/MS Count CK_2	MS/MS Count CK_3	MS/MS Count LF_1	MS/MS Count LF_2	MS/MS Count LF_3	MS/MS Count LT_1	MS/MS Count LT_2	MS/MS Count LT_3	Peptides CK_1	Peptides CK_2	Peptides CK_3	Peptides LF_1	Peptides LF_2	Peptides LF_3	Peptides LT_1	Peptides LT_2	Peptides LT_3	Unique peptides CK_1	Unique peptides CK_2	Unique peptides CK_3	Unique peptides LF_1	Unique peptides LF_2	Unique peptides LF_3	Unique peptides LT_1	Unique peptides LT_2	Unique peptides LT_3	LFQ intensity CK_1	LFQ intensity CK_2	LFQ intensity CK_3	LFQ intensity LF_1	LFQ intensity LF_2	LFQ intensity LF_3	LFQ intensity LT_1	LFQ intensity LT_2	LFQ intensity LT_3	CK_1	CK_2	CK_3
A2WJU9	Peptidyl-prolyl cis-trans isomerase OS=Oryza sativa subsp. indica OX=39946 GN=OsI_00098 PE=3 SV=1	0.594	Down	0.0033359	OsI_00098	23.1	30.476	28	4	4	3	3	3	2	2	4	4	3	4	3	4	4	4	2	4	3	4	4	3	4	4	4	2	4	3	4	4	392390	463240	463050	380420	356890	422730	713150	570020	670970	0.797	0.941	0.94
A2WTQ7	Potassium/sodium hyperpolarization-activated cyclic nucleotide-gated channel 1 species=Zea mays taxid=4577 gene=103651360(predicted) OS=Oryza sativa subsp. indica OX=39946 GN=OsI_03249 PE=4 SV=1	0.563	Down	0.028102	OsI_03249	34	25.974	29	4	4	3	2	2	3	3	4	5	4	3	4	4	4	4	4	4	4	4	4	4	4	4	4	4	4	4	4	4	216430	204680	265570	214370	221570	201530	267940	412020	452610	0.793	0.75	0.973
A2X2W9	Malate dehydrogenase species=Oryza punctata taxid=4537(predicted) OS=Oryza sativa subsp. indica OX=39946 GN=OsI_06537 PE=4 SV=1	0.638	Down	0.0052399	OsI_06537	43.6	42.221	54	12	8	5	8	3	6	5	6	7	6	8	12	11	10	11	12	10	11	11	10	8	7	6	7	8	6	7	8	7	635430	758310	814160	393830	466110	517600	701910	706880	750360	0.996	1.188	1.276
A2X7M2	"Ferredoxin-thioredoxin reductase, variable chain species=Zea mays taxid=4577(predicted) OS=Oryza sativa subsp. indica OX=39946 GN=OsI_08214 PE=4 SV=1"	0.606	Down	0.0088796	OsI_08214	21.5	16.276	40	2	2	4	5	4	4	5	3	3	6	6	2	2	2	2	2	2	2	2	2	2	2	2	2	2	2	2	2	2	628490	816240	864450	684980	740930	637210	935050	1199500	1269300	0.727	0.945	1.001
A2X8P7	Chloroplast 9-cis-epoxycarotenoid dioxygenase 1 species=Oryza sativa subsp. indica taxid=39946(predicted) OS=Oryza sativa subsp. indica OX=39946 GN=OsI_08611 PE=3 SV=1	0.501	Down	0.0096987	OsI_08611	51.3	66.863	111	17	17	21	19	28	4	5	7	8	7	12	15	15	16	8	11	11	8	12	11	15	15	16	8	11	11	8	12	11	2125200	2215800	2127000	289320	313010	421720	557970	736720	751850	2.005	2.091	2.007
A2X9N1	"ATP synthase delta chain, chloroplastic species=Dichanthelium oligosanthes taxid=888268 gene=BAE44_0011724(predicted) OS=Oryza sativa subsp. indica OX=39946 GN=OsI_08949 PE=4 SV=1"	0.497	Down	0.020241	OsI_08949	45	11.061	58	4	4	2	6	8	7	5	7	7	8	8	2	3	4	3	4	4	4	3	4	2	3	4	3	4	4	4	3	4	537470	634900	866960	746450	877150	874020	1220000	1594200	2214400	0.506	0.597	0.816
A2XAC1	Plastid transcriptionally active 18 species=Zea mays taxid=4577 gene=100277516(predicted) OS=Oryza sativa subsp. indica OX=39946 GN=OsI_09199 PE=4 SV=1	0.658	Down	0.039342	OsI_09199	13.9	17.609	15	1	1	1	1	1	3	2	2	1	3	1	1	1	1	1	1	1	1	1	1	1	1	1	1	1	1	1	1	1	53028	60445	63576	71681	73356	66714	81822	126330	113450	0.672	0.766	0.805
A2XB21	Putative brown planthopper-induced resistance protein 1 species=Oryza sativa subsp. japonica taxid=39947 gene=OJ1136_C12.20-1(predicted) OS=Oryza sativa subsp. indica OX=39946 GN=OsI_09454 PE=4 SV=1	0.398	Down	0.021702	OsI_09454	18.9	22.928	23	3	3	1	2	4	3	3	2	3	3	2	3	3	3	3	2	3	3	3	3	3	3	3	3	2	3	3	3	3	448190	517910	451790	143860	172010	202750	272790	451370	578080	1.245	1.439	1.255
A2XC22	"NADH-ubiquinone oxidoreductase B18 subunit family protein, expressed species=Oryza sativa subsp. japonica taxid=39947 gene=OJ1528D07.12(predicted) OS=Oryza sativa subsp. indica OX=39946 GN=OsI_09840 PE=4 SV=1"	0.6	Down	0.049578	OsI_09840	30.3	12.189	15	3	3	1	1	1	1	1	2	2	3	3	2	2	1	2	3	2	3	3	3	2	2	1	2	3	2	3	3	3	62284	75141	0	68851	82174	130180	167850	158050	142540	0.562	0.678
A2XDS7	MFP1 attachment factor 1 species=Zea mays taxid=4577 gene=MAF1_1(predicted) OS=Oryza sativa subsp. indica OX=39946 GN=OsI_10471 PE=4 SV=1	0.448	Down	0.047301	OsI_10471	47.4	15.537	14	3	3	1	1	1	0	1	2	2	4	2	2	2	2	2	2	2	3	3	2	2	2	2	2	2	2	3	3	2	41028	47058	25602	23126	54843	57964	109860	108390	85137	0.668	0.766	0.417
A2XF65	"ATP synthase B chain, chloroplast, putative, expressed species=Oryza sativa subsp. japonica taxid=39947 gene=LOC_Os03g17070(predicted) OS=Oryza sativa subsp. indica OX=39946 GN=OsI_11006 PE=3 SV=1"	0.65	Down	0.0132363	OsI_11006	35.1	22.701	149	11	11	16	14	18	11	19	16	16	19	20	11	10	11	10	8	10	10	10	11	11	10	11	10	8	10	10	10	11	18691000	23432000	23126000	17742000	20204000	20480000	24967000	33423000	31460000	0.788	0.988	0.975
A2XGC1	"ATP-dependent transporter ycf16, putative, expressed species=Oryza sativa subsp. japonica taxid=39947 gene=LOC_Os03g21490(predicted) OS=Oryza sativa subsp. indica OX=39946 GN=OsI_11425 PE=4 SV=1"	0.637	Down	0.0175614	OsI_11425	31.8	33.355	72	8	8	6	7	8	7	10	7	8	9	10	8	7	8	8	7	7	8	8	8	8	7	8	8	7	7	8	8	8	1457200	1652800	1761400	1458700	1570600	1606900	1929700	2624400	2723000	0.781	0.886	0.944
A2XI86	Cysteine proteinase inhibitor OS=Oryza sativa subsp. indica OX=39946 GN=OsI_12145 PE=3 SV=1	0.648	Down	0.038324	OsI_12145	44.7	12.878	30	3	3	1	2	2	4	4	5	4	4	4	2	1	2	3	3	3	3	3	3	2	1	2	3	3	3	3	3	3	59906	0	39827	144710	122720	191630	214360	225840	268070	0.378		0.251
A2XRW3	OSJNBb0062H02.10 protein species=Oryza sativa subsp. japonica taxid=39947 gene=Os04g0322100(predicted) OS=Oryza sativa subsp. indica OX=39946 GN=OsI_15359 PE=4 SV=1	0.633	Down	0.0089428	OsI_15359	22.1	29.176	22	4	4	2	3	2	2	1	3	3	3	3	4	2	2	3	2	2	4	3	4	4	2	2	3	2	2	4	3	4	174050	181410	141980	144930	123640	143770	247140	187250	217180	1.003	1.046	0.818
A2XTK3	GrpE protein homolog OS=Oryza sativa subsp. indica OX=39946 GN=OsI_15938 PE=3 SV=1	0.664	Down	0.03344	OsI_15938	47.6	31.368	85	12	12	8	9	10	10	7	7	9	12	13	11	11	11	12	11	12	11	12	12	11	11	11	12	11	12	11	12	12	2607600	3030600	3272700	2816000	3078100	3422900	3693000	5238700	5100700	0.727	0.845	0.913
A2XU97	H0219H12.12 protein species=Oryza sativa taxid=4530 gene=H0219H12.12(predicted) OS=Oryza sativa subsp. indica OX=39946 GN=OsI_16175 PE=4 SV=1	0.629	Down	0.037139	OsI_16175	23.5	19.956	27	4	4	3	2	4	3	2	3	4	3	3	4	4	4	4	4	4	4	4	4	4	4	4	4	4	4	4	4	4	654400	735230	853560	875780	892330	968890	1085700	1510700	1751500	0.631	0.709	0.824
A2Y085	RNA-binding protein Y14A species=Oryza sativa subsp. japonica taxid=39947 gene=Y14A(predicted) OS=Oryza sativa subsp. indica OX=39946 GN=OsI_18397 PE=4 SV=1	0.641	Down	0.02312	OsI_18397	22.1	20.982	21	3	3	3	2	1	2	2	2	3	2	4	3	3	3	3	3	3	3	3	2	3	3	3	3	3	3	3	3	2	262840	290000	271390	215220	253640	323810	442290	376670	417580	0.829	0.915	0.856
A2Y5T7	"Serotonin N-acetyltransferase 1, chloroplastic OS=Oryza sativa subsp. indica OX=39946 GN=SNAT1 PE=3 SV=3"	0.606	Down	0.0116158	SNAT1	21.7	27.619	20	3	3	2	2	2	2	2	2	3	2	3	3	3	3	2	3	3	3	3	3	3	3	3	2	3	3	3	3	3	298860	311680	350240	274620	297290	301590	384980	507750	547930	0.821	0.857	0.963
A2Y5W6	Expressed protein species=Oryza sativa subsp. japonica taxid=39947 gene=LOC_Os03g21370(predicted) OS=Oryza sativa subsp. indica OX=39946 GN=OsI_20389 PE=4 SV=1	0.626	Down	0.045761	OsI_20389	55.8	23.596	128	11	11	12	15	13	12	16	12	15	15	18	10	11	10	10	10	10	11	11	11	10	11	10	10	10	10	11	11	11	1932100	2091500	2022000	1879100	2165000	2061500	2376000	3427800	3939200	0.794	0.86	0.831
A2Y7L1	"50S ribosomal protein L12, chloroplastic species=Dichanthelium oligosanthes taxid=888268 gene=BAE44_0000412(predicted) OS=Oryza sativa subsp. indica OX=39946 GN=OsI_21028 PE=3 SV=1"	0.521	Down	0.020663	OsI_21028	52	18.237	86	6	5	7	9	8	9	10	9	11	11	12	4	4	3	4	3	3	4	4	5	3	4	3	3	3	3	4	4	4	2693600	3254500	3494300	4516000	4472000	3866300	5801600	9544200	9312000	0.516	0.624	0.67
A2Y8J9	Acyl-CoA-binding domain-containing protein 2 species=Oryza sativa subsp. japonica taxid=39947 gene=ACBP2(predicted) OS=Oryza sativa subsp. indica OX=39946 GN=OsI_21380 PE=4 SV=1	0.655	Down	0.0136194	OsI_21380	45.1	10.248	10	3	3	2	1	1	1	1	2	1	0	1	3	2	2	2	2	3	2	2	3	3	2	2	2	2	3	2	2	3	79115	115070	71560	81841	95387	83787	137490	111620	149660	0.769	1.119	0.696
A2YCB9	"Chlorophyll a-b binding protein, chloroplastic OS=Oryza sativa subsp. indica OX=39946 GN=OsI_22755 PE=3 SV=1"	0.641	Down	0.0055769	OsI_22755	31.1	26.2	110	10	10	9	13	11	11	13	13	13	13	14	8	10	9	10	10	10	10	10	8	8	10	9	10	10	10	10	10	8	9363500	11150000	10293000	10390000	12753000	13126000	20003000	19010000	17568000	0.681	0.812	0.749
A2YGN4	Macrophage migration inhibitory factor species=Zea mays taxid=4577 gene=MIFH_0(predicted) OS=Oryza sativa subsp. indica OX=39946 GN=OsI_24345 PE=4 SV=1	0.634	Down	0.0124449	OsI_24345	28.7	12.047	15	2	2	1	1	1	2	1	2	2	2	3	2	2	1	2	2	2	2	2	2	2	2	1	2	2	2	2	2	2	255030	234530	0	317370	302900	256680	389190	484170	510440	0.742	0.682
A2YHC5	"Oxygen-evolving enhancer protein 3-1, chloroplastic species=Aegilops tauschii taxid=37682 gene=F775_06438(predicted) OS=Oryza sativa subsp. indica OX=39946 GN=OsI_24591 PE=4 SV=1"	0.658	Down	0.0158002	OsI_24591	41.9	24.228	53	7	7	4	5	6	6	6	7	5	7	7	7	7	7	7	7	7	7	7	7	7	7	7	7	7	7	7	7	7	1335700	1695800	1650800	1500400	1619600	1663000	1982400	2571100	2719600	0.718	0.912	0.888
A2YIW7	Thioredoxin H-type OS=Oryza sativa subsp. indica OX=39946 GN=TRXH PE=1 SV=1	0.663	Down	0.0020365	TRXH	63.1	13.156	62	7	7	4	6	5	7	8	8	8	8	8	6	7	7	6	7	6	7	7	7	6	7	7	6	7	6	7	7	7	1376200	1256000	1318500	2114800	2156200	2453000	3206300	3336600	3596600	0.595	0.543	0.57
A2YL07	"Glutamate--cysteine ligase B, chloroplastic OS=Oryza sativa subsp. indica OX=39946 GN=GSH1-2 PE=3 SV=2"	0.655	Down	0.0108234	GSH1-2	50.4	56.153	26	17	2	2	3	3	1	2	4	4	5	2	16	17	14	15	15	14	16	14	15	2	2	2	2	2	2	2	2	2	183210	166500	267780	247420	208340	227650	296560	385100	361970	0.703	0.639	1.028
A2YL37	CDGSH iron-sulfur domain-containing protein NEET species=Dichanthelium oligosanthes taxid=888268 gene=BAE44_0019884(predicted) OS=Oryza sativa subsp. indica OX=39946 GN=OsI_25927 PE=4 SV=1	0.659	Down	0.0157772	OsI_25927	52.3	11.391	27	6	6	3	3	2	3	2	2	3	4	5	5	5	5	6	5	6	6	6	6	5	5	5	6	5	6	6	6	6	948980	1076300	1228100	1122300	1344600	1438500	1704100	2151000	2068900	0.653	0.74	0.845
A2YLE6	2Fe-2S iron-sulfur cluster protein-like species=Oryza sativa subsp. japonica taxid=39947 gene=Os07g0489800(predicted) OS=Oryza sativa subsp. indica OX=39946 GN=OsI_26041 PE=4 SV=1	0.641	Down	0.024303	OsI_26041	53.8	22.59	59	6	6	7	7	4	7	7	7	6	8	6	5	6	6	6	6	6	6	6	5	5	6	6	6	6	6	6	6	5	1060200	953410	1181600	816360	897510	862530	1044900	1440700	1537500	0.974	0.876	1.086
A2YLX7	Protein LHCP TRANSLOCATION DEFECT OS=Oryza sativa subsp. indica OX=39946 GN=LTD PE=3 SV=1	0.567	Down	0.038197	LTD	23.3	18.5	38	2	2	4	2	4	4	4	4	4	7	5	2	2	2	2	2	2	2	2	2	2	2	2	2	2	2	2	2	2	459180	340690	408860	544400	453040	463870	652760	1150500	771960	0.788	0.585	0.702
A2YMZ1	"Chlorophyll a-b binding protein, chloroplastic OS=Oryza sativa subsp. indica OX=39946 GN=OsI_26600 PE=3 SV=1"	0.653	Down	0.033221	OsI_26600	28.5	28.209	42	6	4	5	4	4	4	2	5	7	6	5	6	6	6	6	6	6	6	6	6	4	4	4	4	4	4	4	4	4	1640900	1735400	1279200	1583500	1649000	2236400	3012100	2363000	3004800	0.798	0.844	0.622
A2YNK2	Glyceraldehyde-3-phosphate dehydrogenase A species=Zea mays taxid=4577 gene=100275810(predicted) OS=Oryza sativa subsp. indica OX=39946 GN=OsI_26815 PE=4 SV=1	0.635	Down	0.036198	OsI_26815	38.2	24.272	53	5	5	6	6	6	6	5	4	7	6	7	5	5	4	5	5	5	5	5	5	5	5	4	5	5	5	5	5	5	1088500	1308500	1464200	891030	935290	1104900	1244800	1451800	1922900	0.858	1.032	1.155
A2YQB9	"Serotonin N-acetyltransferase 2, chloroplastic species=Oryza sativa subsp. japonica taxid=39947 gene=SNAT2(predicted) OS=Oryza sativa subsp. indica OX=39946 GN=OsI_27483 PE=4 SV=1"	0.613	Down	0.024499	OsI_27483	20	21.659	18	3	2	2	2	2	2	2	2	2	2	2	2	2	3	3	3	2	2	3	3	2	2	2	2	2	2	2	2	2	127650	161500	160160	148290	163330	136720	187190	265550	278320	0.705	0.892	0.885
A2YQD9	"Ferredoxin-1, chloroplastic OS=Oryza sativa subsp. indica OX=39946 GN=ADI1 PE=1 SV=1"	0.651	Down	0.0089563	ADI1	33.1	14.951	287	3	3	27	39	30	34	29	28	30	36	34	3	3	3	2	3	3	3	3	3	3	3	3	2	3	3	3	3	3	27544000	29572000	32922000	27252000	27515000	27077000	38580000	43161000	43876000	0.833	0.895	0.996
A2YQN3	Ribosomal protein P1 species=Triticum aestivum taxid=4565(predicted) OS=Oryza sativa subsp. indica OX=39946 GN=OsI_27602 PE=3 SV=1	0.605	Down	0.0068846	OsI_27602	69.1	11.082	47	4	4	7	5	6	4	5	7	4	5	4	4	4	3	3	3	4	3	4	4	4	4	3	3	3	4	3	4	4	3639100	4072800	3522300	3814600	4360900	4629800	6049200	7170500	7936900	0.725	0.811	0.701
A2YRI2	Acyl-CoA-binding domain-containing protein 1 species=Oryza sativa subsp. japonica taxid=39947 gene=ACBP1(predicted) OS=Oryza sativa subsp. indica OX=39946 GN=OsI_27925 PE=4 SV=1	0.648	Down	0.0152018	OsI_27925	38.5	10.143	19	3	3	2	1	1	2	3	2	2	3	3	3	2	2	3	3	2	2	3	3	3	2	2	3	3	2	2	3	3	255940	288490	198840	352160	346270	471470	559230	646800	598200	0.62	0.698	0.481
A2YS77	Photosystem II 10K protein species=Oryza sativa taxid=4530(predicted) OS=Oryza sativa subsp. indica OX=39946 GN=OsI_28175 PE=4 SV=1	0.522	Down	0.0041649	OsI_28175	16.9	13.24	465	2	2	52	64	59	51	56	52	36	55	40	2	2	2	2	2	2	2	2	2	2	2	2	2	2	2	2	2	2	1408500	1383400	1622200	2551700	3406200	3469600	5990900	5508600	6568500	0.397	0.39	0.458
A2YVC6	Putative dioscorin species=Oryza sativa subsp. japonica taxid=39947 gene=OsJ_27362(predicted) OS=Oryza sativa subsp. indica OX=39946 GN=OsI_29284 PE=4 SV=1	0.518	Down	0.044879	OsI_29284	24.6	30.096	23	4	4	2	4	2	2	2	1	3	3	4	3	4	4	4	2	4	4	3	4	3	4	4	4	2	4	4	3	4	252440	243720	170420	97301	87381	173480	279700	220200	191180	1.324	1.278	0.894
A2YVJ1	"Chlorophyll a-b binding protein, chloroplastic OS=Oryza sativa subsp. indica OX=39946 GN=OsI_29351 PE=3 SV=1"	0.649	Down	0.0124803	OsI_29351	51.6	26.935	108	8	8	6	11	6	10	14	14	16	15	16	6	7	5	8	7	7	8	7	7	6	7	5	8	7	7	8	7	7	1858700	2087400	2017400	4085900	4687100	4305800	7938000	5868900	6358600	0.427	0.479	0.463
A2YXM1	Peptidylprolyl isomerase OS=Oryza sativa subsp. indica OX=39946 GN=OsI_30091 PE=4 SV=1	0.658	Down	0.0044232	OsI_30091	21.5	27.088	59	5	5	7	6	5	6	5	6	8	8	8	5	4	5	5	4	5	5	5	5	5	4	5	5	4	5	5	5	5	1709300	2032300	1653800	1387900	1355400	1454400	1869700	2140000	2369600	0.963	1.145	0.932
A2YZA4	"30S ribosomal protein 2, chloroplastic species=Panicum miliaceum taxid=4540 gene=C2845_PM03G29150(predicted) OS=Oryza sativa subsp. indica OX=39946 GN=OsI_30679 PE=4 SV=1"	0.61	Down	0.037876	OsI_30679	38.1	24.643	109	7	7	13	11	10	12	13	13	11	12	14	7	7	7	7	7	7	7	7	7	7	7	7	7	7	7	7	7	7	3296700	3694900	3736600	3917700	4240900	4294900	4978300	7126000	8324500	0.68	0.763	0.771
A2Z3D8	Chromosome partition protein like species=Actinidia chinensis var. chinensis taxid=1590841 gene=CEY00_Acc11133(predicted) OS=Oryza sativa subsp. indica OX=39946 GN=OsI_32141 PE=4 SV=1	0.633	Down	0.025937	OsI_32141	33.8	32.417	41	7	7	5	4	4	4	5	5	3	6	5	7	7	5	6	7	5	7	7	6	7	7	5	6	7	5	7	7	6	193500	210500	237250	199200	227030	229820	273180	350100	413600	0.746	0.812	0.915
A2Z5V0	GS1-like protein species=Oryza sativa subsp. japonica taxid=39947 gene=GLN(predicted) OS=Oryza sativa subsp. indica OX=39946 GN=OsI_33028 PE=4 SV=1	0.631	Down	0.0068194	OsI_33028	16.3	33.89	21	3	3	4	2	1	2	2	4	2	2	2	2	3	3	3	3	3	3	2	3	2	3	3	3	3	3	3	2	3	58514	54717	42182	46195	40436	50117	81601	66822	68112	1.035	0.968	0.746
A2Z9R0	Expressed protein species=Oryza sativa subsp. japonica taxid=39947 gene=OSJNBb0060I05.14(predicted) OS=Oryza sativa subsp. indica OX=39946 GN=OsI_34473 PE=4 SV=1	0.566	Down	0.0193762	OsI_34473	9.9	17.92	9	2	2	0	1	0	1	2	1	1	1	2	2	2	2	2	2	2	2	2	2	2	2	2	2	2	2	2	2	2	393330	480220	541560	517950	568130	591040	772350	939190	1252900	0.584	0.714	0.805
A2ZFY8	"Harpin binding protein 1, putative, expressed species=Oryza sativa subsp. japonica taxid=39947 gene=LOC_Os11g38260(predicted) OS=Oryza sativa subsp. indica OX=39946 GN=OsI_36693 PE=4 SV=1"	0.655	Down	0.0028359	OsI_36693	43.7	28.238	94	9	9	10	12	11	13	11	8	10	10	9	7	8	8	8	8	7	8	9	8	7	8	8	8	8	7	8	9	8	3312800	3671800	4140200	3033300	3253600	3424200	4512100	4871500	5439400	0.836	0.927	1.045
A2ZJY0	Photosystem I reaction center subunit XI species=Arundo donax taxid=35708(predicted) OS=Oryza sativa subsp. indica OX=39946 GN=OsI_38129 PE=4 SV=1	0.573	Down	0.0044441	OsI_38129	21.2	18.011	34	3	3	4	4	3	3	4	4	4	4	4	2	3	3	3	3	3	3	3	3	2	3	3	3	3	3	3	3	3	522080	573680	572170	584060	717110	784090	1267000	1259400	1110600	0.636	0.699	0.697
B8A7T9	Trigger factor species=Zea mays taxid=4577 gene=100274034(predicted) OS=Oryza sativa subsp. indica OX=39946 GN=OsI_04765 PE=4 SV=1	0.603	Down	0.040241	OsI_04765	15.7	24.651	16	3	3	1	1	1	3	1	1	3	2	3	2	2	2	3	3	3	3	2	2	2	2	2	3	3	3	3	2	2	61802	67123	71949	129790	165900	102690	178260	233940	248510	0.441	0.479	0.514
B8A9C0	Stress-responsive protein species=Oryza sativa subsp. japonica taxid=39947 gene=SP1(predicted) OS=Oryza sativa subsp. indica OX=39946 GN=OsI_02178 PE=4 SV=1	0.614	Down	0.0013405	OsI_02178	38.1	12.627	16	3	3	1	1	1	2	1	2	3	3	2	2	2	1	3	2	3	3	3	3	2	2	1	3	2	3	3	3	3	259820	230050	0	331590	359580	389840	607970	611050	541250	0.624	0.552
B8ACB8	DNA repair helicase ERCC6-like species=Oryza sativa subsp. japonica taxid=39947 gene=Os01g0636700(predicted) OS=Oryza sativa subsp. indica OX=39946 GN=OsI_02992 PE=3 SV=1	0.63	Down	0.047363	OsI_02992	3.9	111.96	20	3	3	2	2	2	3	2	2	2	3	2	3	3	2	3	3	3	3	3	3	3	3	2	3	3	3	3	3	3	151330	170240	171520	154430	162170	174920	189870	274770	315310	0.772	0.868	0.875
B8AFJ4	Vitamin K-dependent protein like species=Actinidia chinensis var. chinensis taxid=1590841 gene=CEY00_Acc04498(predicted) OS=Oryza sativa subsp. indica OX=39946 GN=OsI_09583 PE=4 SV=1	0.656	Down	0.049082	OsI_09583	20.5	36.984	26	5	5	2	2	3	3	3	2	3	3	5	5	3	5	4	4	4	4	5	5	5	3	5	4	4	4	4	5	5	559640	580930	633850	530940	614800	598950	660800	992730	1005400	0.815	0.846	0.923
B8AH11	Alpha/beta-Hydrolases superfamily protein species=Zea mays taxid=4577 gene=ZEAMMB73_Zm00001d053978(predicted) OS=Oryza sativa subsp. indica OX=39946 GN=OsI_05713 PE=4 SV=1	0.654	Down	0.024061	OsI_05713	28	33.071	23	6	6	3	3	5	1	1	3	1	3	3	6	5	5	3	4	3	4	4	5	6	5	5	3	4	3	4	4	5	186490	244790	367950	175550	186420	188550	234770	262310	344750	0.766	1.005	1.511
B8AK13	"Clp amino terminal domain containing protein, expressed species=Oryza sativa subsp. japonica taxid=39947 gene=LOC_Os03g14280(predicted) OS=Oryza sativa subsp. indica OX=39946 GN=OsI_10740 PE=4 SV=1"	0.66	Down	0.036139	OsI_10740	38.8	24.327	62	6	6	5	8	5	6	7	5	8	10	8	6	6	6	5	6	5	6	6	6	6	6	6	5	6	5	6	6	6	1040200	1155800	1135400	1079700	1090800	1099200	1401200	1808100	1744500	0.81	0.9	0.884
B8AK75	"26S proteasome non-ATPase regulatory subunit 10, putative, expressed species=Oryza sativa subsp. japonica taxid=39947 gene=LOC_Os03g55110(predicted) OS=Oryza sativa subsp. indica OX=39946 GN=OsI_13607 PE=4 SV=1"	0.598	Down	0.0107373	OsI_13607	42.9	25.637	42	7	7	3	3	3	4	3	3	8	7	8	6	6	6	4	6	6	7	7	7	6	6	6	4	6	6	7	7	7	98879	100010	91889	121510	94291	117040	156740	195410	204780	0.754	0.762	0.701
B8ALF4	Expressed protein species=Oryza sativa subsp. japonica taxid=39947 gene=LOC_Os03g01920(predicted) OS=Oryza sativa subsp. indica OX=39946 GN=OsI_09684 PE=4 SV=1	0.644	Down	0.040022	OsI_09684	19.1	35.328	35	4	4	4	4	4	2	3	4	4	5	5	4	2	4	4	3	3	3	4	4	4	2	4	4	3	3	3	4	4	378340	349580	410320	351130	368700	400010	441740	592630	703850	0.852	0.787	0.924
B8ALG0	DNA (cytosine-5)-methyltransferase DRM2 species=Oryza sativa subsp. japonica taxid=39947 gene=DRM2(predicted) OS=Oryza sativa subsp. indica OX=39946 GN=OsI_09692 PE=4 SV=1	0.623	Down	0.0158847	OsI_09692	6.9	103.67	17	4	4	3	2	3	2	2	0	2	2	1	4	3	4	3	3	2	4	4	3	4	3	4	3	3	2	4	4	3	267300	283660	306570	196130	264970	279230	409400	358830	419100	0.864	0.917	0.991
B8ALX8	"50S ribosomal protein L11, chloroplast, putative, expressed species=Oryza sativa subsp. japonica taxid=39947 gene=LOC_Os03g03020(predicted) OS=Oryza sativa subsp. indica OX=39946 GN=OsI_09782 PE=3 SV=1"	0.565	Down	0.036158	OsI_09782	13.8	35.396	53	3	3	5	6	7	5	4	6	7	7	6	3	3	3	3	3	3	3	3	3	3	3	3	3	3	3	3	3	3	384650	373660	391410	325710	425720	383220	476640	800810	730360	0.807	0.784	0.821
B8AMH6	"Cyclin, putative, expressed species=Oryza sativa subsp. japonica taxid=39947 gene=LOC_Os03g19520(predicted) OS=Oryza sativa subsp. indica OX=39946 GN=OsI_11253 PE=3 SV=1"	0.612	Down	0.02034	OsI_11253	15.7	51.418	36	4	4	4	2	3	2	4	5	5	6	5	3	3	3	3	3	3	4	4	4	3	3	3	3	3	3	4	4	4	554610	564850	548600	539280	608050	727100	857140	1000700	1203200	0.756	0.77	0.748
B8ANP8	"Monothiol glutaredoxin-S7, chloroplastic species=Oryza sativa subsp. japonica taxid=39947 gene=GRXS7(predicted) OS=Oryza sativa subsp. indica OX=39946 GN=OsI_14350 PE=4 SV=1"	0.557	Down	0.0078009	OsI_14350	26.2	17.803	38	3	3	4	5	4	4	4	4	4	4	5	3	3	3	3	3	3	3	3	3	3	3	3	3	3	3	3	3	3	344470	417820	470480	320810	340370	408120	531420	660310	727400	0.734	0.891	1.003
B8APA6	Ribulose-phosphate 3-epimerase OS=Oryza sativa subsp. indica OX=39946 GN=OsI_10180 PE=3 SV=1	0.646	Down	0.0027381	OsI_10180	47.4	29.034	239	7	7	28	29	30	17	23	20	25	40	27	7	6	6	7	6	7	7	6	7	7	6	6	7	6	7	7	6	7	2764500	3405300	3569500	2639500	3035500	2679900	3899300	4511000	4517900	0.802	0.988	1.036
B8ARU3	Peroxidase OS=Oryza sativa subsp. indica OX=39946 GN=OsI_18017 PE=3 SV=1	0.663	Down	0.0171012	OsI_18017	46.2	36.988	67	9	8	8	8	8	3	8	7	9	8	8	8	9	8	7	9	9	9	9	9	7	8	8	6	8	8	8	8	8	1520600	1263700	1202700	834270	886930	1177500	1408800	1466900	1500800	1.215	1.01	0.961
B8ASH5	OSIGBa0130K07.8 protein species=Oryza sativa taxid=4530 gene=OSIGBa0130K07.8(predicted) OS=Oryza sativa subsp. indica OX=39946 GN=OsI_15440 PE=4 SV=1	0.657	Down	0.033095	OsI_15440	10	80.58	9	3	3	1	0	0	1	1	1	2	2	1	1	1	2	3	3	3	2	3	3	1	1	2	3	3	3	2	3	3	0	0	34088	54404	49362	40926	88713	67087	64482			0.598
B8AU81	B0616E02-H0507E05.5 protein species=Oryza sativa taxid=4530 gene=B0616E02-H0507E05.5(predicted) OS=Oryza sativa subsp. indica OX=39946 GN=OsI_14566 PE=4 SV=1	0.576	Down	0.020962	OsI_14566	29.1	28.769	37	5	5	2	2	4	5	4	4	5	5	6	3	4	5	4	4	4	4	5	4	3	4	5	4	4	4	4	5	4	380040	351100	415420	332660	452780	338290	516220	701830	731990	0.81	0.749	0.886
B8AXH5	U6 snRNA-associated Sm-like protein LSm8 OS=Oryza sativa subsp. indica OX=39946 GN=LSM8 PE=3 SV=1	0.648	Down	0.0021641	LSM8	11.8	14.808	16	1	1	1	2	1	2	2	2	2	2	2	1	1	1	1	1	1	1	1	1	1	1	1	1	1	1	1	1	1	133410	151810	149650	153600	179480	180930	271140	273800	247790	0.689	0.784	0.773
B8AZI2	Proteasome endopeptidase complex species=Oryza glumipatula taxid=40148(predicted) OS=Oryza sativa subsp. indica OX=39946 GN=OsI_20429 PE=4 SV=1	0.52	Down	0.0126192	OsI_20429	14.5	18.1	23	3	3	3	1	4	3	2	3	2	3	2	3	3	3	3	3	3	3	3	3	3	3	3	3	3	3	3	3	3	241020	270750	317110	162040	144180	218860	278690	361900	368280	0.918	1.031	1.208
B8B162	Zinc-binding protein species=Zea mays taxid=4577 gene=100285866(predicted) OS=Oryza sativa subsp. indica OX=39946 GN=OsI_24044 PE=4 SV=1	0.655	Down	0.006305	OsI_24044	40.9	19.084	47	5	5	4	5	5	4	4	5	6	7	7	5	5	5	5	5	5	5	5	5	5	5	5	5	5	5	5	5	5	628750	750570	815380	781570	859060	993120	1233200	1416500	1372900	0.639	0.763	0.829
B8B267	"Thylakoid lumenal 16 protein, chloroplastic species=Zea mays taxid=4577 gene=At4g02530(predicted) OS=Oryza sativa subsp. indica OX=39946 GN=OsI_24389 PE=4 SV=1"	0.636	Down	0.0067029	OsI_24389	41	24.842	89	6	6	7	8	9	10	11	9	11	10	14	6	6	6	6	6	6	6	6	6	6	6	6	6	6	6	6	6	6	3229100	3873500	3683700	3797600	4291600	4836200	6134800	6796600	7377700	0.66	0.792	0.753
B8B2E6	BolA-like species=Oryza sativa subsp. japonica taxid=39947 gene=Os06g0484600(predicted) OS=Oryza sativa subsp. indica OX=39946 GN=OsI_23010 PE=3 SV=1	0.372	Down	0.0037247	OsI_23010	23.5	17.608	35	3	3	3	3	3	4	3	5	4	4	6	2	2	2	1	1	2	2	2	3	2	2	2	1	1	2	2	2	3	262800	298090	304570	366680	288970	412090	784890	889420	1192900	0.493	0.559	0.571
B8B3P0	Chaperonin species=Oryza sativa subsp. japonica taxid=39947 gene=P0528E04.36-1(predicted) OS=Oryza sativa subsp. indica OX=39946 GN=OsI_22016 PE=3 SV=1	0.579	Down	0.046399	OsI_22016	44	29.002	141	14	14	11	14	15	13	13	16	16	21	22	12	14	13	14	14	14	13	14	14	12	14	13	14	14	14	13	14	14	5625500	5967300	6329200	7326600	7961200	6825900	8781800	13602000	15818000	0.647	0.686	0.728
B8B6Z9	"Putative beta-1,3-glucanase species=Oryza sativa subsp. japonica taxid=39947 gene=P0458H05.105(predicted) OS=Oryza sativa subsp. indica OX=39946 GN=OsI_26347 PE=3 SV=1"	0.303	Down	0.044756	OsI_26347	20.3	59.391	15	6	6	1	0	0	1	1	2	5	2	3	2	3	2	2	3	5	5	5	5	2	3	2	2	3	5	5	5	5	74936	50064	64202	38911	45292	106660	303120	114350	213130	0.667	0.446	0.572
B8B7F2	Lactoylglutathione lyase / glyoxalase I family protein species=Zea mays taxid=4577 gene=ZEAMMB73_Zm00001d031186(predicted) OS=Oryza sativa subsp. indica OX=39946 GN=OsI_24977 PE=4 SV=1	0.644	Down	0.021695	OsI_24977	21.3	20.286	15	2	2	3	1	2	1	1	1	2	2	2	2	2	2	2	2	2	2	2	2	2	2	2	2	2	2	2	2	2	348830	350520	407560	166510	194180	238590	324410	333280	272420	1.191	1.197	1.391
B8BAM2	"Multiple organellar RNA editing factor 9, chloroplastic species=Dichanthelium oligosanthes taxid=888268 gene=BAE44_0020790(predicted) OS=Oryza sativa subsp. indica OX=39946 GN=OsI_27756 PE=4 SV=1"	0.541	Down	0.0070601	OsI_27756	36.7	24.813	42	5	5	4	4	3	5	3	6	5	6	6	4	4	4	4	4	5	4	4	4	4	4	4	4	4	5	4	4	4	234360	245990	223970	283500	257300	267600	392360	572920	528410	0.702	0.736	0.67
B8BHB3	"Tetratricopeptide repeat, putative, expressed species=Oryza sativa subsp. japonica taxid=39947 gene=LOC_Os10g32300(predicted) OS=Oryza sativa subsp. indica OX=39946 GN=OsI_33911 PE=4 SV=1"	0.654	Down	0.03468	OsI_33911	23	33.44	23	4	4	2	2	2	4	1	2	3	3	4	4	3	4	4	4	4	4	4	4	4	3	4	4	4	4	4	4	4	2009900	2109100	2002100	1861500	2030600	1344800	2369100	2870700	2760600	0.934	0.981	0.931
B8BHM5	"IAP100, putative, expressed species=Oryza sativa subsp. japonica taxid=39947 gene=LOC_Os10g35030(predicted) OS=Oryza sativa subsp. indica OX=39946 GN=OsI_34144 PE=4 SV=1"	0.641	Down	0.0193765	OsI_34144	46.9	48.274	349	21	20	36	35	37	38	38	40	39	43	43	21	21	20	21	21	20	21	20	21	20	20	19	20	20	20	20	20	20	11361000	13237000	13911000	9839900	11542000	11625000	13879000	19253000	18375000	0.831	0.968	1.018
B8BI47	"UDP-N-acetylmuramoyl-L-alanyl-D-glutamate--2,6-diaminopimelate ligase MurE homolog, chloroplastic species=Oryza sativa subsp.japonica taxid=39947 gene=MURE(predicted) OS=Oryza sativa subsp. indica OX=39946 GN=OsI_34565 PE=4 SV=1"	0.407	Down	0.0063957	OsI_34565	7.8	95.787	13	4	4	1	0	1	1	1	1	3	2	3	1	1	1	2	3	2	3	3	4	1	1	1	2	3	2	3	3	4	0	0	0	32729	37033	23606	62291	76160	91038
B8BIM0	Rubisco activase alpha isoform species=Oryza meridionalis taxid=40149 gene=RCA(predicted) OS=Oryza sativa subsp. indica OX=39946 GN=OsI_37096 PE=4 SV=1	0.646	Down	0.00148355	OsI_37096	76.4	51.454	1370	40	35	126	153	150	142	134	142	167	174	182	36	35	36	36	34	37	38	36	38	32	31	32	32	31	33	33	31	33	129300000	150300000	143410000	113910000	133790000	131390000	187820000	204630000	194660000	0.838	0.974	0.929
B8BL01	"Maf family protein, putative, expressed species=Oryza sativa subsp. japonica taxid=39947 gene=LOC_Os11g34850(predicted) OS=Oryza sativa subsp. indica OX=39946 GN=OsI_36449 PE=4 SV=1"	0.496	Down	0.038683	OsI_36449	10.4	22.859	12	1	1	2	1	2	1	0	1	1	2	2	1	1	1	1	1	1	1	1	1	1	1	1	1	1	1	1	1	1	117560	101880	132060	43165	83572	95325	137730	150480	159710	1.036	0.898	1.164
B8BL86	"Sec-independent protein translocase protein TATB, chloroplastic species=Oryza sativa subsp. japonica taxid=39947 gene=TATB(predicted) OS=Oryza sativa subsp. indica OX=39946 GN=OsI_36598 PE=4 SV=1"	0.642	Down	0.00586	OsI_36598	21.9	26.928	30	3	3	3	4	3	2	4	3	3	4	4	3	3	3	3	3	3	3	3	3	3	3	3	3	3	3	3	3	3	210290	253920	284520	169540	151300	178010	226220	282290	268600	0.935	1.129	1.265
P0C2Y6	"ATP synthase subunit a, chloroplastic OS=Oryza sativa subsp. indica OX=39946 GN=atpI PE=3 SV=1"	0.494	Down	0.0052176	atpI	13.8	27.305	19	3	3	2	2	1	1	1	2	3	3	4	3	3	2	3	2	3	3	3	3	3	3	2	3	2	3	3	3	3	77791	89263	117740	79427	91685	109400	178950	166360	222930	0.618	0.709	0.935
P0C421	Photosystem II reaction center protein H OS=Oryza sativa subsp. indica OX=39946 GN=psbH PE=3 SV=1	0.633	Down	0.0002609	psbH	38.4	7.8861	39	3	3	4	4	5	3	4	5	4	5	5	3	3	3	3	3	3	3	3	3	3	3	3	3	3	3	3	3	3	4612800	5604400	5024600	3766300	4054400	4169700	6572400	6095000	6263500	0.899	1.093	0.98
P83643	"ACT domain-containing protein DS12, chloroplastic OS=Oryza sativa subsp. indica OX=39946 GN=OsI_027381 PE=1 SV=2"	0.66	Down	0.0123607	OsI_027381	45.6	30.322	108	10	10	12	10	10	10	10	14	15	12	15	9	9	10	10	9	9	10	10	10	9	9	10	10	9	9	10	10	10	5164500	5940800	6420300	5230500	5949900	5210100	6952200	9048300	8820500	0.791	0.91	0.984
Q5UJF9	Cysteine synthase OS=Oryza sativa subsp. indica OX=39946 GN=CAS PE=2 SV=1	0.661	Down	0.025944	CAS	36.6	40.153	62	11	11	5	6	8	7	10	3	6	7	10	10	10	11	11	10	9	11	10	11	10	10	11	11	10	9	11	10	11	1620900	1632600	1774200	1458200	1629100	1755000	1978500	2529600	2817000	0.848	0.855	0.929
A2ZKG0	"ABA-responsive protein, putative, expressed species=Oryza sativa subsp. japonica taxid=39947 gene=LOC_Os12g29400(predicted) OS=Oryza sativa subsp. indica OX=39946 GN=OsI_38312 PE=4 SV=1"	1.604	Down	0.031365	OsI_38312	63.7	30.795	59	9	9	0	0	0	11	10	10	12	9	7	0	1	0	8	9	9	9	8	9	0	1	0	8	9	9	9	8	9	0	0	0	993670	840930	942070	707980	589160	434300
B8BI34	Protein kintoun species=Anthurium amnicola taxid=1678845 gene=dnaaf2_7(predicted) OS=Oryza sativa subsp. indica OX=39946 GN=OsI_34530 PE=4 SV=1	0.622	Up	0.027977	OsI_34530	21.9	23.539	31	3	3	3	3	4	3	2	3	4	4	5	2	2	2	2	3	3	2	2	3	2	2	2	2	3	3	2	2	3	164250	137420	140820	173100	113930	157920	213890	231620	269510	0.922	0.772	0.791
A2WL58	Galactinol--sucrose galactosyltransferase species=Oryza sativa subsp. japonica taxid=39947 gene=RFS(predicted) OS=Oryza sativa subsp. indica OX=39946 GN=OsI_00571 PE=4 SV=1	1.822	Up	0.028162	OsI_00571	24.1	85.595	51	11	11	6	2	3	9	8	6	8	3	6	9	8	8	11	10	9	10	9	8	9	8	8	11	10	9	10	9	8	159880	171350	139850	377100	305280	315440	250600	146140	151010	0.714	0.765	0.624
A2WNI6	Coatomer subunit beta OS=Oryza sativa subsp. indica OX=39946 GN=OsI_01415 PE=4 SV=1	1.652	Up	0.0035627	OsI_01415	27.4	105.18	47	19	10	8	5	6	10	6	3	4	3	2	16	17	16	15	17	16	13	13	15	10	9	8	9	9	8	7	7	7	317010	341750	289210	347370	283970	294330	206640	173500	180150	1.172	1.264	1.069
A2WPA9	Peroxidase OS=Oryza sativa subsp. indica OX=39946 GN=OsI_01682 PE=3 SV=1	2.327	Up	0.006241	OsI_01682	19.8	29.427	15	3	3	3	2	3	2	1	2	1	0	1	3	3	3	2	3	3	2	2	2	3	3	3	2	3	3	2	2	2	343880	269920	211750	248070	211710	214210	106840	69192	113680	1.73	1.358	1.065
A2WPT2	MRP-like ABC transporter species=Oryza sativa subsp. japonica taxid=39947 gene=mrp8(predicted) OS=Oryza sativa subsp. indica OX=39946 GN=OsI_01862 PE=4 SV=1	1.569	Up	0.0094215	OsI_01862	26.7	88.971	89	16	15	15	8	12	12	12	10	10	7	3	16	15	15	14	15	15	12	13	11	15	14	14	13	14	14	11	12	10	787570	802670	857630	730360	707590	684250	529470	443770	379430	1.197	1.22	1.303
A2WPT3	MRP-like ABC transporter species=Oryza sativa subsp. japonica taxid=39947 gene=mrp8(predicted) OS=Oryza sativa subsp. indica OX=39946 GN=OsI_01863 PE=4 SV=1	1.585	Up	0.00173675	OsI_01863	16.1	104.95	50	9	9	5	4	8	6	7	8	4	3	5	6	8	7	8	7	8	8	7	5	6	8	7	8	7	8	8	7	5	580270	520980	588870	531600	492280	521610	362960	310760	301500	1.24	1.114	1.259
A2WTU1	Cytochrome c biogenesis protein CcsA species=Oryza nivara taxid=4536 gene=ccsA(predicted) OS=Oryza sativa subsp. indica OX=39946 GN=OsI_03285 PE=4 SV=1	1.756	Up	0.0068997	OsI_03285	22.2	235.71	118	28	23	19	14	12	20	16	16	8	6	7	24	22	22	25	23	24	22	18	20	19	17	17	21	19	20	18	14	16	769160	670700	618790	1031300	860120	785050	587030	472900	464420	1.106	0.964	0.89
A2WU25	Phosphoethanolamine N-methyltransferase species=Oryza sativa taxid=4530 gene=PEAMT(predicted) OS=Oryza sativa subsp. indica OX=39946 GN=OsI_03371 PE=4 SV=1	2.115	Up	0.037701	OsI_03371	6.6	52.025	9	2	2	1	1	1	2	0	2	0	1	1	2	1	2	2	2	2	2	2	2	2	1	2	2	2	2	2	2	2	29915	0	36188	60818	30741	58634	22724	21419	26879	0.833		1.008
A2WUU6	Reticulon-like protein OS=Oryza sativa subsp. indica OX=39946 GN=OsI_03655 PE=4 SV=1	3.112	Up	0.00186158	OsI_03655	20.6	28.28	42	6	6	5	5	7	5	5	7	0	4	4	6	6	6	5	5	6	5	5	5	6	6	6	5	5	6	5	5	5	591740	407920	477770	560340	448730	347700	133490	165490	137530	1.628	1.122	1.315
A2WYB1	AP-4 complex subunit epsilon OS=Oryza sativa subsp. indica OX=39946 GN=OsI_04915 PE=3 SV=1	1.539	Up	0.0049165	OsI_04915	19.1	103.77	54	10	10	8	8	6	7	6	8	5	2	4	8	10	8	9	9	10	9	8	7	8	10	8	9	9	10	9	8	7	272580	287180	220830	276380	222700	263460	172970	169640	152590	1.204	1.268	0.975
A2X0N5	Splicing factor 3B subunit 3 species=Dichanthelium oligosanthes taxid=888268 gene=BAE44_0014486(predicted) OS=Oryza sativa subsp. indica OX=39946 GN=OsI_05771 PE=4 SV=1	1.598	Up	0.036383	OsI_05771	26.7	136.51	143	24	24	18	14	14	22	21	19	15	11	9	20	21	22	22	22	21	18	19	20	20	21	22	22	22	21	18	19	20	1256400	1179000	1388600	1735500	1563000	1150900	1082600	885990	815630	1.023	0.96	1.13
A2X1X1	p20Sh249C12 species=Saccharum hybrid cultivar R570 taxid=131158 gene=Sh249C12g_20(predicted) OS=Oryza sativa subsp. indica OX=39946 GN=OsI_06197 PE=4 SV=1	2.39	Up	0.0025161	OsI_06197	10	71.939	15	4	4	4	2	2	2	1	1	1	1	1	4	4	3	4	3	2	3	2	2	4	4	3	4	3	2	3	2	2	83502	75578	77055	63000	49988	47274	24145	24565	18326	1.622	1.468	1.496
A2X4F7	O-methyltransferase family protein species=Oryza sativa subsp. japonica taxid=39947 gene=LOC_Os12g09770(predicted) OS=Oryza sativa subsp. indica OX=39946 GN=OsI_07085 PE=3 SV=1	1.591	Up	0.0195358	OsI_07085	10.5	38.956	9	2	2	1	2	0	2	2	0	0	1	1	2	2	2	2	2	2	2	2	2	2	2	2	2	2	2	2	2	2	115740	142380	118670	144790	150240	127280	72329	107680	85511	0.978	1.204	1.003
A2X5T7	Serine decarboxylase 1 species=Oryza sativa subsp. japonica taxid=39947 gene=SDC1(predicted) OS=Oryza sativa subsp. indica OX=39946 GN=OsI_07573 PE=3 SV=1	2.068	Up	0.0113432	OsI_07573	25.8	54.016	16	8	8	0	0	0	5	3	2	2	1	3	4	5	4	5	4	7	5	5	4	4	5	4	5	4	7	5	5	4	68427	36556	49786	287680	216540	196880	103940	94957	140170	0.515	0.275	0.375
A2X6K5	Small nuclear ribonucleoprotein Sm D1 OS=Oryza sativa subsp. indica OX=39946 GN=OsI_07847 PE=3 SV=1	1.535	Up	0.027795	OsI_07847	21.1	12.628	16	3	3	2	2	0	3	2	2	2	2	1	3	3	3	3	3	3	3	3	3	3	3	3	3	3	3	3	3	3	132070	126360	123990	123460	156410	139180	99433	101180	72327	1.106	1.058	1.039
A2X6P6	Ubiquitin-associated protein species=Triticum aestivum taxid=4565 gene=UBA(predicted) OS=Oryza sativa subsp. indica OX=39946 GN=OsI_07886 PE=4 SV=1	1.602	Up	3.8474e-05	OsI_07886	16.2	92.753	37	8	8	1	0	0	7	8	6	5	5	5	5	2	4	7	8	8	6	6	7	5	2	4	7	8	8	6	6	7	35174	75780	32267	328800	325690	318550	197010	211290	199160	0.184	0.396	0.168
A2X8D7	Nucleoporin NDC1 species=Anthurium amnicola taxid=1678845 gene=Tmem48(predicted) OS=Oryza sativa subsp. indica OX=39946 GN=OsI_08495 PE=4 SV=1	1.679	Up	0.045198	OsI_08495	15.8	55.8	20	5	5	2	2	2	4	2	2	2	2	2	5	5	4	5	4	3	4	2	3	5	5	4	5	4	3	4	2	3	123880	81920	82917	93645	83326	133720	75040	56604	53477	1.421	0.94	0.951
A2X8Y2	Delta-12 fatty acid desaturase species=Oryza sativa subsp. japonica taxid=39947 gene=FAD2(predicted) OS=Oryza sativa subsp. indica OX=39946 GN=OsI_08694 PE=4 SV=1	1.615	Up	0.028342	OsI_08694	18.3	44.35	7	5	5	1	0	0	2	2	1	0	1	0	5	4	4	5	4	5	4	4	4	5	4	4	5	4	5	4	4	4	123240	95534	99509	230280	280360	178270	131750	153310	141640	0.774	0.6	0.625
A2X928	Transmembrane 9 superfamily member OS=Oryza sativa subsp. indica OX=39946 GN=OsI_08741 PE=3 SV=1	1.595	Up	0.0192197	OsI_08741	17.8	55.483	29	4	4	6	5	3	2	4	4	0	2	3	4	4	3	4	4	4	3	4	4	4	4	3	4	4	4	3	4	4	348510	269160	261310	204420	250080	227690	145020	114590	167880	1.577	1.218	1.183
A2XB08	ABC1-like species=Oryza sativa subsp. japonica taxid=39947 gene=OsJ_08872(predicted) OS=Oryza sativa subsp. indica OX=39946 GN=OsI_09441 PE=4 SV=1	1.712	Up	0.0091963	OsI_09441	21.9	86.619	48	11	11	6	8	4	8	5	5	7	3	2	9	9	9	10	9	10	10	8	8	9	9	9	10	9	10	10	8	8	1005100	984380	1019400	1222000	1046800	982810	757050	585470	556670	1.109	1.086	1.124
A2XBE1	Peroxidase OS=Oryza sativa subsp. indica OX=39946 GN=OsI_09586 PE=3 SV=1	2.142	Up	0.0175002	OsI_09586	27.6	34.062	13	5	4	3	3	2	1	2	1	1	0	0	5	4	4	4	5	4	4	4	4	4	3	3	3	4	3	3	3	3	58922	66198	52441	43129	59858	32118	23281	19719	20088	1.411	1.586	1.256
A2XCH9	"Pheophorbide a oxygenase, chloroplast, putative, expressed species=Oryza sativa subsp. japonica taxid=39947 gene=LOC_Os03g05310(predicted) OS=Oryza sativa subsp. indica OX=39946 GN=OsI_10012 PE=4 SV=1"	1.622	Up	0.0191988	OsI_10012	28.7	58.746	78	10	10	8	11	10	10	9	9	8	7	6	10	10	10	10	10	9	10	9	9	10	10	10	10	10	9	10	9	9	967940	871800	918490	985970	868670	1093800	733450	584570	500190	1.158	1.043	1.099
A2XE47	Metal tolerance protein 4 species=Oryza sativa subsp. japonica taxid=39947 gene=MTP4(predicted) OS=Oryza sativa subsp. indica OX=39946 GN=OsI_10595 PE=4 SV=1	1.772	Up	0.00198336	OsI_10595	11.1	47.546	16	4	4	1	2	2	4	0	2	2	2	1	4	4	4	4	4	4	2	4	3	4	4	4	4	4	4	2	4	3	88659	84014	102780	108690	91641	100910	63960	53537	52477	1.069	1.013	1.239
A2XEE9	"Protein EARLY-RESPONSIVE TO DEHYDRATION 7, chloroplastic species=Zea mays taxid=4577 gene=ERD7_0(predicted) OS=Oryza sativa subsp. indica OX=39946 GN=OsI_10705 PE=4 SV=1"	1.72	Up	0.0054995	OsI_10705	20.3	51.283	31	7	7	3	2	1	5	6	3	4	4	3	6	7	4	5	6	5	7	6	5	6	7	4	5	6	5	7	6	5	86805	75661	71499	256280	235660	235210	156180	151530	115160	0.564	0.492	0.465
A2XF96	"Calcium-transporting ATPase 4, endoplasmic reticulum-type, putative, expressed species=Oryza sativa subsp. japonica taxid=39947 gene=LOC_Os03g17310(predicted) OS=Oryza sativa subsp. indica OX=39946 GN=OsI_11041 PE=3 SV=1"	1.623	Up	0.00168065	OsI_11041	28	115.05	80	20	13	10	12	9	11	12	9	9	2	6	19	18	18	18	17	19	16	15	16	12	12	12	11	10	13	9	11	10	1143000	899720	928450	951320	844430	881180	600160	551910	497440	1.41	1.11	1.145
A2XFW2	Phytochrome B OS=Oryza sativa subsp. indica OX=39946 GN=PHYB PE=3 SV=2	1.547	Up	0.00090249	PHYB	19.5	128.45	50	13	3	8	8	5	5	8	5	4	2	5	9	12	8	10	13	11	12	7	8	2	3	2	3	3	3	3	3	3	359270	388210	357310	280220	304460	286340	201160	173620	188340	1.274	1.376	1.267
A2XI79	Putative ubiquitin conjugation factor E4 species=Panicum miliaceum taxid=4540 gene=C2845_PM01G18520(predicted) OS=Oryza sativa subsp. indica OX=39946 GN=OsI_12140 PE=4 SV=1	1.522	Up	0.028795	OsI_12140	11.3	116.34	35	8	8	4	4	5	7	4	4	4	2	1	8	7	8	7	7	7	6	6	4	8	7	8	7	7	7	6	6	4	171450	171980	176960	201480	199020	194440	145530	132080	113240	1.024	1.028	1.057
A2XK32	"Translation initiation factor eIF-2B delta subunit, putative, expressed species=Oryza sativa subsp. japonica taxid=39947 gene=LOC_Os03g44310(predicted) OS=Oryza sativa subsp. indica OX=39946 GN=OsI_12800 PE=3 SV=1"	1.506	Up	0.025199	OsI_12800	13.2	58.067	13	4	4	2	2	2	2	1	2	1	0	1	3	3	2	3	3	4	3	2	2	3	3	2	3	3	4	3	2	2	122800	113220	101680	134540	100650	141540	76823	89318	84035	1.146	1.056	0.949
A2XLA1	Coatomer subunit alpha OS=Oryza sativa subsp. indica OX=39946 GN=OsI_13245 PE=4 SV=1	1.633	Up	0.0063991	OsI_13245	39.3	136.31	193	32	2	29	22	24	26	21	22	18	16	15	29	28	31	30	29	26	27	21	26	2	1	1	2	2	1	2	1	1	2009700	1825900	1623800	2080500	1854800	1716400	1332400	1087700	1040300	1.241	1.128	1.003
A2XM23	Phytochrome C OS=Oryza sativa subsp. indica OX=39946 GN=PHYC PE=3 SV=2	2.128	Up	0.0039197	PHYC	12.1	126.04	31	8	7	7	6	5	4	5	2	2	0	0	8	7	6	7	7	7	6	5	4	7	6	5	6	6	6	5	4	3	167980	163710	144710	109630	116500	88513	57069	49614	41144	1.61	1.569	1.387
A2XMB9	AOS species=Oryza sativa subsp. japonica taxid=39947 gene=PRECOCIOUS(predicted) OS=Oryza sativa subsp. indica OX=39946 GN=OsI_13668 PE=3 SV=1	2.128	Up	0.0106629	OsI_13668	15.8	56.503	21	5	4	4	2	3	4	2	4	1	1	0	4	4	4	4	4	4	3	5	3	4	3	4	4	4	4	2	4	3	96183	51987	71250	83075	60184	74993	41316	35576	25722	1.602	0.866	1.187
A2XMV3	5'-3' exoribonuclease OS=Oryza sativa subsp. indica OX=39946 GN=OsI_13876 PE=3 SV=1	1.514	Up	0.0192441	OsI_13876	8.2	113.53	29	5	5	5	5	4	3	4	4	2	1	1	5	5	4	5	5	4	3	3	5	5	5	4	5	5	4	3	3	5	91869	92205	87561	76759	74767	86495	60101	42616	54498	1.24	1.244	1.182
A2XN71	Calcium-dependent protein kinase 8 species=Oryza sativa subsp. japonica taxid=39947 gene=CPK8(predicted) OS=Oryza sativa subsp. indica OX=39946 GN=OsI_14004 PE=4 SV=1	1.683	Up	0.0063437	OsI_14004	17.3	60.657	27	6	5	4	3	3	4	4	4	2	1	2	4	3	5	5	4	5	4	3	4	4	3	4	4	3	5	4	3	3	150880	141980	132140	147630	145260	155370	103120	90105	73381	1.191	1.121	1.043
A2XSN8	OSIGBa0092E09.5 protein species=Oryza sativa taxid=4530 gene=OSIGBa0092E09.5(predicted) OS=Oryza sativa subsp. indica OX=39946 GN=OsI_15624 PE=4 SV=1	1.503	Up	0.0056649	OsI_15624	14.9	44.799	19	4	4	3	3	2	1	3	2	2	2	1	3	3	4	3	4	3	3	3	3	3	3	4	3	4	3	3	3	3	169800	136150	129570	126380	116970	122360	91130	70810	81333	1.463	1.173	1.116
A2XWY6	UDP-Glycosyltransferase superfamily protein species=Zea mays taxid=4577 gene=100279297(predicted) OS=Oryza sativa subsp. indica OX=39946 GN=OsI_17177 PE=4 SV=1	1.583	Up	0.040499	OsI_17177	12.4	46.554	9	3	3	2	2	2	3	0	0	0	0	0	3	3	3	3	2	2	3	2	2	3	3	3	3	2	2	3	2	2	42088	34516	32799	33258	23922	30195	18361	22212	14611	1.503	1.233	1.172
A2XYG6	Farnesyl pyrophosphate synthase 2 species=Dichanthelium oligosanthes taxid=888268 gene=BAE44_0014607(predicted) OS=Oryza sativa subsp. indica OX=39946 GN=OsI_17742 PE=3 SV=1	1.528	Up	0.0159045	OsI_17742	13.3	46.382	22	4	4	3	3	4	2	2	2	3	1	2	4	4	4	4	4	3	4	3	3	4	4	4	4	4	3	4	3	3	161190	169200	195890	122610	97713	99548	79934	68164	61396	1.374	1.443	1.67
A2XZA5	OSJNBb0020J19.7 protein species=Oryza sativa subsp. japonica taxid=39947 gene=Os04g0691800(predicted) OS=Oryza sativa subsp. indica OX=39946 GN=OsI_18047 PE=4 SV=1	1.893	Up	0.036142	OsI_18047	14.2	104.21	37	8	7	6	6	7	3	3	3	4	3	2	7	7	5	7	7	7	5	5	4	6	6	5	6	6	6	4	4	3	349470	327720	294010	294210	276250	247430	207680	122940	101460	1.416	1.328	1.191
A2Y0Z6	Acyl transferase 7 species=Oryza sativa subsp. japonica taxid=39947 gene=AT7(predicted) OS=Oryza sativa subsp. indica OX=39946 GN=OsI_18677 PE=4 SV=1	1.83	Up	0.004942	OsI_18677	18.2	47.173	20	4	4	3	3	3	2	2	2	3	1	1	4	4	3	4	3	4	4	3	3	4	4	3	4	3	4	4	3	3	124370	119150	115980	158790	148350	138970	95317	81592	66924	1.067	1.022	0.995
A2Y198	Putative MRP-like ABC transporter species=Oryza sativa subsp. japonica taxid=39947 gene=OsJ_17442(predicted) OS=Oryza sativa subsp. indica OX=39946 GN=OsI_18778 PE=4 SV=1	2.018	Up	0.0044355	OsI_18778	7.4	161.38	23	7	7	3	2	3	4	4	5	1	1	0	5	6	7	6	5	7	7	4	4	5	6	7	6	5	7	7	4	4	147190	155320	185570	177350	159160	164170	102660	68914	76601	1.071	1.13	1.35
A2Y4C0	Peroxisomal adenine nucleotide carrier 1 species=Dichanthelium oligosanthes taxid=888268 gene=BAE44_0026125(predicted) OS=Oryza sativa subsp. indica OX=39946 GN=OsI_19846 PE=3 SV=1	1.505	Up	0.0040581	OsI_19846	14.8	36.12	18	4	4	3	2	2	3	2	2	1	2	1	3	4	4	4	4	3	3	2	4	3	4	4	4	4	3	3	2	4	132730	124330	138650	152540	140960	131630	84266	98135	100170	1.083	1.014	1.131
A2Y626	Putative cytochrome P450 species=Oryza sativa subsp. japonica taxid=39947 gene=OJ1579_G03.1(predicted) OS=Oryza sativa subsp. indica OX=39946 GN=OsI_20449 PE=3 SV=1	1.583	Up	0.004038	OsI_20449	27	58.358	53	12	12	7	5	7	8	7	6	4	4	5	10	10	10	12	11	11	8	9	7	10	10	10	12	11	11	8	9	7	491600	388450	351010	500950	423660	461360	323650	290090	262320	1.267	1.001	0.904
A2Y845	Putative translation initiation factor IF-2 species=Oryza sativa subsp. japonica taxid=39947 gene=P0663C08.10(predicted) OS=Oryza sativa subsp. indica OX=39946 GN=OsI_21217 PE=4 SV=1	1.501	Up	0.02088	OsI_21217	8.8	143.03	48	7	7	4	6	4	9	4	6	6	4	5	5	6	4	6	6	6	6	6	5	5	6	4	6	6	6	6	6	5	244040	268240	244700	335330	298020	238230	188370	183390	208880	0.994	1.093	0.997
A2Y861	UDP-glucose 4-epimerase 1 species=Oryza sativa subsp. japonica taxid=39947 gene=UGE-1(predicted) OS=Oryza sativa subsp. indica OX=39946 GN=OsI_21235 PE=3 SV=1	1.552	Up	0.0145228	OsI_21235	20.1	38.988	20	5	5	1	0	1	4	3	3	4	2	2	2	2	1	5	5	4	5	3	3	2	2	1	5	5	4	5	3	3	16042	14768	0	208700	216300	244870	117660	153970	159930	0.113	0.104
A2Y8L7	Aspartyl protease AED1 species=Zea mays taxid=4577 gene=100272818(predicted) OS=Oryza sativa subsp. indica OX=39946 GN=OsI_21398 PE=3 SV=1	1.788	Up	0.039363	OsI_21398	24.9	49.462	39	7	7	5	8	6	5	5	3	2	3	2	6	6	6	7	6	5	5	5	4	6	6	6	7	6	5	5	5	4	578470	552520	720880	464220	547780	315780	294310	227270	221610	1.327	1.268	1.654
A2YCR4	Acyl-coenzyme A oxidase OS=Oryza sativa subsp. indica OX=39946 GN=OsI_22900 PE=3 SV=1	1.885	Up	0.003002	OsI_22900	18.3	76.616	39	8	8	6	4	4	5	5	4	4	3	4	7	7	7	8	7	8	6	6	6	7	7	7	8	7	8	6	6	6	306250	253730	247900	301820	262500	283610	176670	143770	129520	1.309	1.084	1.06
A2YEW3	U5 small nuclear ribonucleoprotein component species=Oryza brachyantha taxid=4533(predicted) OS=Oryza sativa subsp. indica OX=39946 GN=OsI_23659 PE=4 SV=1	2.338	Up	0.043504	OsI_23659	13	110.34	36	8	8	4	2	3	7	8	3	2	2	5	8	7	7	8	8	7	6	6	6	8	7	7	8	8	7	6	6	6	282270	180580	260350	354850	332130	162370	96637	121490	145300	1.312	0.839	1.21
A2YJ19	AAA-type ATPase-like species=Oryza sativa subsp. japonica taxid=39947 gene=Os07g0192000(predicted) OS=Oryza sativa subsp. indica OX=39946 GN=OsI_25225 PE=3 SV=1	1.703	Up	0.0124824	OsI_25225	10.1	57.469	7	4	3	0	0	0	2	2	1	0	0	2	1	1	1	4	4	4	4	3	3	0	0	0	3	3	3	3	2	2	0	0	0	85768	87193	61765	42012	47058	48816
A2YLB1	Protein QUIRKY-like species=Panicum miliaceum taxid=4540 gene=C2845_PM04G24640(predicted) OS=Oryza sativa subsp. indica OX=39946 GN=OsI_26008 PE=4 SV=1	1.575	Up	0.0042812	OsI_26008	27.3	116.4	74	18	18	10	12	7	9	9	10	7	5	5	15	14	15	15	15	15	14	12	12	15	14	15	15	15	15	14	12	12	633120	631800	541510	659810	613900	590170	452220	365360	365130	1.174	1.172	1.004
A2YNN2	ABC transporter permease protein-like protein species=Oryza sativa subsp. japonica taxid=39947 gene=P0616D06.112-1(predicted) OS=Oryza sativa subsp. indica OX=39946 GN=OsI_26851 PE=4 SV=1	1.534	Up	0.025664	OsI_26851	13.1	39.618	17	3	2	2	2	3	2	2	2	2	1	1	2	3	3	2	2	2	2	2	2	1	2	2	1	1	1	1	1	1	90085	96274	107050	60998	77227	69213	54397	42683	38065	1.275	1.362	1.515
A2YP23	H/ACA ribonucleoprotein complex subunit 4-like species=Panicum miliaceum taxid=4540 gene=C2845_PM04G29090(predicted) OS=Oryza sativa subsp. indica OX=39946 GN=OsI_27012 PE=4 SV=1	1.594	Up	0.0145228	OsI_27012	28.8	65.866	40	10	6	8	4	4	4	5	4	4	4	3	10	8	8	9	9	9	9	6	4	6	5	5	5	6	6	6	3	2	323830	277390	271730	360730	306250	287500	229070	202520	167120	1.201	1.029	1.008
A2YPN5	Putative sex determination protein tasselseed 2 species=Oryza sativa subsp. japonica taxid=39947 gene=OJ1343_D04.123(predicted) OS=Oryza sativa subsp. indica OX=39946 GN=OsI_27235 PE=4 SV=1	1.894	Up	0.0065171	OsI_27235	44.3	35.443	73	9	7	11	9	8	11	9	8	6	6	5	9	9	8	9	9	9	8	9	8	7	7	6	7	7	7	6	7	6	792260	531380	846080	723530	1002900	800310	393670	431400	508530	1.182	0.793	1.263
A2YPS3	Potassium transporter OS=Oryza sativa subsp. indica OX=39946 GN=OsI_27274 PE=3 SV=1	1.53	Up	0.0093037	OsI_27274	9.9	87.111	19	5	5	3	2	3	4	2	3	1	0	1	4	5	5	5	4	4	3	4	3	4	5	5	5	4	4	3	4	3	163120	151850	147360	155310	139200	133360	96650	103410	79377	1.255	1.168	1.134
A2YQ78	Probable AMP deaminase species=Oryza sativa subsp. japonica taxid=39947 gene=AMPD(predicted) OS=Oryza sativa subsp. indica OX=39946 GN=OsI_27440 PE=4 SV=1	2.23	Up	0.00044047	OsI_27440	13.7	93.865	15	7	7	1	1	0	5	3	4	1	0	0	3	5	6	6	7	7	6	4	5	3	5	6	6	7	7	6	4	5	57514	48638	46632	112620	103720	119730	49977	55863	44901	0.809	0.684	0.656
A2YRH5	Protein TOPLESS-RELATED PROTEIN 2 species=Oryza sativa subsp. japonica taxid=39947 gene=TPR2(predicted) OS=Oryza sativa subsp. indica OX=39946 GN=OsI_27917 PE=4 SV=1	1.513	Up	0.034635	OsI_27917	29.8	124.78	92	20	15	12	10	13	13	12	9	9	7	7	18	18	19	18	17	17	16	16	14	14	13	15	13	12	12	12	12	11	850200	791170	770090	764850	655630	699110	593950	409050	398050	1.29	1.2	1.168
A2YSI1	26S proteasome non-ATPase regulatory subunit 1 homolog OS=Oryza sativa subsp. indica OX=39946 GN=OsI_28284 PE=3 SV=1	1.523	Up	0.020605	OsI_28284	22.1	106.96	23	13	6	2	4	1	5	2	3	4	1	1	10	12	10	13	10	10	11	8	8	4	6	4	6	4	4	6	3	3	231310	181120	235390	281910	212940	237020	185190	152850	142690	1.119	0.876	1.139
A2YXT2	Putative ferulate 5-hydroxylase species=Phyllostachys praecox taxid=326921 gene=F5H1(predicted) OS=Oryza sativa subsp. indica OX=39946 GN=OsI_30148 PE=3 SV=1	1.606	Up	4.1025e-05	OsI_30148	21.1	56.327	57	9	9	8	7	8	8	7	6	4	4	5	9	9	9	8	9	8	7	7	7	9	9	9	8	9	8	7	7	7	456050	448900	426690	421890	412940	393380	258050	258260	248110	1.235	1.215	1.155
A2YYM7	Coatomer subunit alpha OS=Oryza sativa subsp. indica OX=39946 GN=OsI_30447 PE=4 SV=1	1.617	Up	0.0022447	OsI_30447	36	136.55	40	28	4	6	3	4	9	4	6	2	3	3	26	24	27	27	26	24	23	18	23	4	3	3	4	4	4	3	3	3	236710	223400	196090	234060	217620	224520	152770	122190	143010	1.217	1.149	1.008
A2YZ86	Premnaspirodiene oxygenase-like protein species=Oryza sativa taxid=4530 gene=CYP71(predicted) OS=Oryza sativa subsp. indica OX=39946 GN=OsI_30658 PE=3 SV=1	2.715	Up	0.0039575	OsI_30658	20	56.532	38	6	6	3	5	7	7	6	2	3	2	3	6	6	6	6	6	4	4	2	4	6	6	6	6	6	4	4	2	4	201660	158010	251540	226710	221830	157850	59862	72810	90687	1.26	0.987	1.571
A2Z060	Retinol dehydrogenase 13 species=Zea mays taxid=4577 gene=103632616(predicted) OS=Oryza sativa subsp. indica OX=39946 GN=OsI_30989 PE=4 SV=1	1.577	Up	0.042236	OsI_30989	9.9	108.05	15	6	6	3	1	1	4	1	1	3	0	1	6	5	6	5	6	5	5	4	6	6	5	6	5	6	5	5	4	6	180870	141390	120330	169880	159960	130800	123660	76986	91396	1.362	1.065	0.906
A2Z376	DEAD-box ATP-dependent RNA helicase 7 species=Oryza sativa subsp. japonica taxid=39947 gene=Os09g0520700(predicted) OS=Oryza sativa subsp. indica OX=39946 GN=OsI_32075 PE=3 SV=1	2.338	Up	0.0107417	OsI_32075	5	73.954	8	2	2	0	0	0	1	2	1	1	1	2	0	1	0	2	2	2	2	2	2	0	1	0	2	2	2	2	2	2	0	0	0	117310	119480	70419	47535	44822	39033
A2Z3M0	21D7 species=Oryza sativa subsp. japonica taxid=39947 gene=Os21D7(predicted) OS=Oryza sativa subsp. indica OX=39946 GN=OsI_32229 PE=4 SV=1	1.526	Up	0.042402	OsI_32229	20.3	54.97	17	7	4	3	2	2	3	1	2	2	1	1	6	6	6	7	6	6	6	7	5	3	3	3	4	3	3	3	4	2	36737	31052	42000	47983	44092	53829	35951	23812	35863	0.941	0.795	1.076
A2Z546	Vesicle-associated membrane protein 714 species=Aegilops tauschii taxid=37682 gene=F775_30369(predicted) OS=Oryza sativa subsp. indica OX=39946 GN=OsI_32772 PE=3 SV=1	1.877	Up	0.0115778	OsI_32772	26.9	25.128	17	4	4	4	3	3	2	1	2	1	1	0	3	3	3	4	3	4	2	3	2	3	3	3	4	3	4	2	3	2	127910	126310	91114	78791	61127	81649	46486	39839	31702	1.681	1.66	1.197
A2Z6Y9	"Cell elongation protein DIMINUTO, putative, expressed species=Oryza sativa subsp. japonica taxid=39947 gene=OSJNBb0058B20.18(predicted) OS=Oryza sativa subsp. indica OX=39946 GN=OsI_33459 PE=4 SV=1"	1.519	Up	0.0110772	OsI_33459	35.3	64.932	61	15	15	7	8	6	8	8	9	6	6	3	11	12	10	11	11	10	10	11	10	11	12	10	11	11	10	10	11	10	665920	629160	543750	718310	621970	586730	481580	410460	376270	1.191	1.125	0.972
A2Z751	Pectinesterase species=Oryza glaberrima taxid=4538(predicted) OS=Oryza sativa subsp. indica OX=39946 GN=OsI_33526 PE=4 SV=1	1.752	Up	0.032742	OsI_33526	22.9	37.317	12	5	5	2	1	1	4	3	1	0	0	0	4	4	4	5	4	4	4	2	2	4	4	4	5	4	4	4	2	2	50409	49284	54859	90228	72786	56436	49381	41744	34097	0.909	0.888	0.989
A2ZAH8	60S ribosomal export protein NMD3 OS=Oryza sativa subsp. indica OX=39946 GN=OsI_34753 PE=3 SV=1	1.871	Up	0.0078574	OsI_34753	13.2	58.787	17	5	5	3	2	1	3	3	3	1	1	0	5	4	5	5	5	5	4	5	5	5	4	5	5	5	5	4	5	5	86902	96584	87064	194580	132300	143820	88235	86239	77164	0.788	0.875	0.789
A2ZAI6	"DNAJ heat shock N-terminal domain-containing protein, putative, expressed species=Oryza sativa subsp. japonica taxid=39947 gene=LOC_Os10g42439(predicted) OS=Oryza sativa subsp. indica OX=39946 GN=OsI_34763 PE=4 SV=1"	2.136	Up	0.0057601	OsI_34763	11.5	287.63	71	17	17	14	13	9	12	6	8	5	1	3	17	14	13	15	11	14	9	9	7	17	14	13	15	11	14	9	9	7	269390	260840	239770	261810	198950	210510	129730	94919	89443	1.381	1.337	1.229
A2ZB95	Calcium-transporting ATPase OS=Oryza sativa subsp. indica OX=39946 GN=OsI_35040 PE=3 SV=1	1.592	Up	0.033777	OsI_35040	4.5	113.78	13	3	2	3	2	2	3	1	2	0	0	0	3	3	3	3	3	2	2	3	2	2	2	2	2	2	1	1	2	2	147860	117860	122020	127220	89039	98057	79229	61085	57071	1.48	1.179	1.221
A2ZEW5	Rubredoxin-like superfamily protein species=Zea mays taxid=4577 gene=100191834(predicted) OS=Oryza sativa subsp. indica OX=39946 GN=OsI_36331 PE=4 SV=1	1.53	Up	0.02528	OsI_36331	27.7	11.314	27	5	5	4	5	1	5	3	2	2	2	3	5	5	4	5	5	5	5	5	4	5	5	4	5	5	5	5	5	4	537730	537810	510740	387520	472410	387190	224080	322360	268910	1.326	1.327	1.26
A2ZK29	Probable histone H2A.7 OS=Oryza sativa subsp. indica OX=39946 GN=OsI_036922 PE=3 SV=1	1.585	Up	0.003039	OsI_036922	28.9	14.052	32	3	1	3	3	3	4	4	4	3	4	4	2	3	3	3	3	3	3	3	3	1	1	1	1	1	1	1	1	1	641860	746560	711630	604200	668210	545360	414310	368550	364130	1.141	1.327	1.265
A2ZK43	"Alpha-dioxygenase, putative, expressed species=Oryza sativa subsp. japonica taxid=39947 gene=LOC_Os12g26290(predicted) OS=Oryza sativa subsp. indica OX=39946 GN=OsI_38200 PE=4 SV=1"	1.583	Up	0.033339	OsI_38200	49.7	70.505	196	24	24	21	26	20	22	24	24	22	19	18	20	23	19	21	21	21	20	19	21	20	23	19	21	21	21	20	19	21	3335000	3220400	2868300	2606300	2716400	2649000	1951900	1637600	1449200	1.338	1.292	1.151
A2ZM62	Calcium-transporting ATPase OS=Oryza sativa subsp. indica OX=39946 GN=OsI_38919 PE=3 SV=1	1.693	Up	0.0146836	OsI_38919	13.8	111.08	37	9	9	4	5	4	6	4	4	5	2	3	7	7	6	9	9	6	7	7	8	7	7	6	9	9	6	7	7	8	401370	376530	339340	396970	306530	300880	233550	171230	188370	1.331	1.248	1.125
A2ZN62	Expressed protein species=Oryza sativa subsp. japonica taxid=39947 gene=LOC_Os12g44110(predicted) OS=Oryza sativa subsp. indica OX=39946 GN=OsI_39275 PE=4 SV=1	1.522	Up	0.025536	OsI_39275	4.9	62.683	7	2	2	1	0	1	1	2	1	0	1	0	2	2	1	2	2	2	2	2	2	2	2	1	2	2	2	2	2	2	27244	22080	0	36944	47190	45401	28185	33144	23794	0.826	0.669
B8A6V4	Long chain acyl-CoA synthetase 4-like isoform X2 species=Panicum miliaceum taxid=4540 gene=C2845_PM08G20810(predicted) OS=Oryza sativa subsp. indica OX=39946 GN=OsI_03121 PE=4 SV=1	1.69	Up	0.0082188	OsI_03121	23.6	72.77	114	11	9	14	13	14	12	11	13	16	10	11	11	11	11	11	8	11	11	10	10	9	9	9	9	7	9	9	8	9	1865600	1819400	1580700	1589700	1332600	1499700	1032600	841590	742920	1.365	1.331	1.156
B8A7L3	Putative acyl-CoA synthetase species=Oryza sativa subsp. japonica taxid=39947 gene=P0019E03.20-1(predicted) OS=Oryza sativa subsp. indica OX=39946 GN=OsI_03279 PE=4 SV=1	1.637	Up	0.039682	OsI_03279	19.8	68.123	30	10	7	5	6	2	4	4	4	2	1	2	9	10	8	9	7	10	9	10	8	6	7	5	6	6	7	7	7	6	303940	280920	254980	326470	247540	282600	229770	146380	147230	1.232	1.139	1.034
B8A8I6	Aspartokinase species=Oryza sativa subsp. japonica taxid=39947 gene=OsJ_04629(predicted) OS=Oryza sativa subsp. indica OX=39946 GN=OsI_05030 PE=4 SV=1	1.811	Up	0.033899	OsI_05030	7.2	61.303	22	4	4	1	3	4	3	3	3	3	2	0	4	4	4	4	4	4	4	4	3	4	4	4	4	4	4	4	4	3	158730	170160	178500	206730	175710	173410	143780	78617	84703	1.042	1.118	1.172
B8A908	Trehalose-6-phosphate synthase 3 species=Oryza sativa subsp. indica taxid=39946 gene=TPS3(predicted) OS=Oryza sativa subsp. indica OX=39946 GN=OsI_03616 PE=4 SV=1	1.821	Up	0.0154385	OsI_03616	17.4	92.863	31	8	6	5	4	5	5	3	4	3	2	0	8	7	6	7	6	6	7	5	5	6	5	5	6	5	4	5	4	4	102170	109230	117130	137920	112870	105560	79768	64529	51396	1.044	1.116	1.197
B8A982	Beta-galactosidase species=Panicum miliaceum taxid=4540 gene=C2845_PM07G35000(predicted) OS=Oryza sativa subsp. indica OX=39946 GN=OsI_05227 PE=3 SV=1	1.672	Up	0.022078	OsI_05227	16.1	116.38	41	11	11	8	5	6	4	4	6	3	2	3	9	11	11	10	9	11	9	7	6	9	11	11	10	9	11	9	7	6	436620	520870	459500	369830	312150	331070	241730	211580	152360	1.294	1.544	1.362
B8A9J6	Phosphatidylserine decarboxylase proenzyme 2 OS=Oryza sativa subsp. indica OX=39946 GN=PSD2 PE=3 SV=1	1.589	Up	0.0067159	PSD2	16	67.901	25	6	6	3	3	3	3	3	2	3	3	2	6	5	5	6	5	5	6	4	5	6	5	5	6	5	5	6	4	5	201950	194740	173190	182170	169560	179210	127360	112780	93965	1.267	1.221	1.086
B8A9Y5	Putative ABC transporter species=Oryza sativa subsp. japonica taxid=39947 gene=P0458E05.27(predicted) OS=Oryza sativa subsp. indica OX=39946 GN=OsI_05340 PE=4 SV=1	2.085	Up	0.0179833	OsI_05340	6.4	142.15	18	6	3	1	2	5	2	3	2	2	1	0	5	3	6	5	5	5	4	3	3	3	1	3	3	3	3	3	2	1	53036	46832	78246	76470	71623	44076	29941	28023	34199	1.032	0.911	1.523
B8ABF6	C2 domain-containing protein-like species=Oryza sativa subsp. japonica taxid=39947 gene=Os01g0242600(predicted) OS=Oryza sativa subsp. indica OX=39946 GN=OsI_01122 PE=4 SV=1	1.711	Up	0.020595	OsI_01122	12.5	75.356	9	4	4	1	1	0	3	2	0	0	1	1	3	4	3	4	3	3	3	3	3	3	4	3	4	3	3	3	3	3	60606	56746	52053	75785	71271	53290	32539	45057	39473	1.12	1.049	0.962
B8ABM9	"Internal alternative NAD(P)H-ubiquinone oxidoreductase A1, mitochondrial species=Zea mays taxid=4577 gene=NDA1_1(predicted) OS=Oryza sativa subsp. indica OX=39946 GN=OsI_04297 PE=4 SV=1"	1.602	Up	0.031638	OsI_04297	13.7	54.371	19	5	4	4	3	2	2	2	4	1	0	1	5	4	5	5	3	4	2	4	2	4	3	4	4	2	3	1	3	1	111680	142440	101130	110560	85859	88146	74193	54461	48918	1.23	1.568	1.114
B8AC00	Cytochrome P450 species=Oryza sativa subsp. japonica taxid=39947 gene=Rice2(predicted) OS=Oryza sativa subsp. indica OX=39946 GN=OsI_02934 PE=3 SV=1	1.576	Up	0.0109226	OsI_02934	19.5	59.873	22	8	8	7	4	3	2	1	3	1	0	1	7	6	6	5	6	7	6	7	3	7	6	6	5	6	7	6	7	3	155590	149990	161630	119840	101930	133430	84416	67820	73063	1.337	1.288	1.388
B8ACJ0	Pyruvate kinase OS=Oryza sativa subsp. indica OX=39946 GN=OsI_01382 PE=3 SV=1	1.533	Up	0.037343	OsI_01382	23.9	55.842	11	8	6	0	0	2	3	3	1	1	0	1	6	5	5	6	6	5	5	6	7	5	4	4	4	4	3	4	5	5	63118	46899	58030	84401	71064	82028	58714	38865	57291	1.014	0.753	0.932
B8ACN1	Protein argonaute 4A species=Oryza sativa subsp. japonica taxid=39947 gene=AGO4A(predicted) OS=Oryza sativa subsp. indica OX=39946 GN=OsI_01366 PE=4 SV=1	1.741	Up	0.035037	OsI_01366	27.6	96.73	64	13	13	11	7	7	12	7	5	7	5	3	13	11	13	12	10	12	11	10	8	13	11	13	12	10	12	11	10	8	386860	383060	354190	386120	382480	252230	235470	184960	166000	1.275	1.262	1.167
B8AEH9	Endoribonuclease L-PSP family protein-like species=Oryza sativa subsp. japonica taxid=39947 gene=OJ1116_E04.5(predicted) OS=Oryza sativa subsp. indica OX=39946 GN=OsI_09385 PE=4 SV=1	1.808	Up	0.00078078	OsI_09385	7.7	110.81	21	5	4	5	2	3	3	4	3	0	1	0	5	4	4	5	5	5	5	3	3	4	3	4	4	4	4	4	3	3	77338	56032	65094	74243	65729	61222	35517	39327	36414	1.362	0.987	1.147
B8AEM6	Protein NRT1/ PTR FAMILY 6.4 species=Zea mays taxid=4577 gene=Zm00014a_017647(predicted) OS=Oryza sativa subsp. indica OX=39946 GN=OsI_07814 PE=4 SV=1	1.933	Up	0.005644	OsI_07814	8.6	77.436	18	4	4	3	2	3	3	1	4	1	0	1	4	4	4	4	4	4	3	3	3	4	4	4	4	4	4	3	3	3	173970	128280	167430	162270	140720	153560	97957	70649	67614	1.347	0.993	1.296
B8AFJ1	N-acetylglucosaminyltransferase I-like protein species=Oryza sativa subsp. japonica taxid=39947 gene=Os02g0832800(predicted) OS=Oryza sativa subsp. indica OX=39946 GN=OsI_09579 PE=4 SV=1	1.502	Up	0.0161649	OsI_09579	25.9	38.996	18	5	5	5	3	2	2	3	1	1	0	1	5	5	4	4	4	3	4	2	5	5	5	4	4	4	3	4	2	5	109560	102060	92408	94561	98864	83490	71510	60458	52393	1.288	1.2	1.087
B8AGC9	Putative UDP-glucose:glycoprotein glucosyltransferase species=Oryza sativa subsp. japonica taxid=39947 gene=P0461B08.3(predicted) OS=Oryza sativa subsp. indica OX=39946 GN=OsI_08377 PE=4 SV=1	1.716	Up	0.0074789	OsI_08377	17.8	189.06	102	19	19	12	11	11	15	15	10	14	5	9	18	18	17	17	18	17	18	13	18	18	18	17	17	18	17	18	13	18	680150	654450	652430	682340	608860	524630	407420	316610	334120	1.259	1.212	1.208
B8AGV3	Small nuclear ribonucleoprotein Sm D3 OS=Oryza sativa subsp. indica OX=39946 GN=OsI_05466 PE=3 SV=1	1.517	Up	0.0165175	OsI_05466	42.4	14.281	32	4	4	3	5	4	4	4	5	3	2	2	3	3	4	4	3	3	4	3	3	3	3	4	4	3	3	4	3	3	317950	344340	322130	369540	343510	309650	267430	209460	197090	1.067	1.156	1.081
B8AGZ5	Small nuclear ribonucleoprotein E OS=Oryza sativa subsp. indica OX=39946 GN=OsI_05681 PE=3 SV=1	1.712	Up	0.022605	OsI_05681	36.4	10.342	12	3	2	1	2	1	1	2	2	1	1	1	3	3	3	3	3	2	3	3	3	2	2	2	2	2	2	2	2	2	262590	268250	229690	262580	327570	235390	191250	128810	162010	1.143	1.167	1
B8AHB9	GTPase activating protein-like species=Oryza sativa subsp. japonica taxid=39947 gene=Os02g0709800(predicted) OS=Oryza sativa subsp. indica OX=39946 GN=OsI_08649 PE=4 SV=1	1.814	Up	0.0086215	OsI_08649	16.6	78.492	29	7	7	5	5	2	5	5	4	2	0	1	4	4	6	7	6	5	3	2	3	4	4	6	7	6	5	3	2	3	143930	128370	115760	193580	167250	144500	110350	86091	82208	1.105	0.986	0.889
B8AJA4	"cDNA, clone: J065218M03, full insert sequence species=Oryza sativa subsp. japonica taxid=39947(predicted) OS=Oryza sativa subsp. indica OX=39946 GN=OsI_06138 PE=4 SV=1"	2.589	Up	0.048495	OsI_06138	12.6	41.858	11	3	3	3	3	2	1	0	2	0	0	0	3	3	3	3	2	2	2	2	2	3	3	3	3	2	2	2	2	2	152040	120230	127040	41934	30443	75024	25109	18893	12960	2.267	1.792	1.894
B8AJF8	Inositol 5-phosphatase 3-like protein species=Oryza sativa subsp. japonica taxid=39947 gene=Os02g0554300(predicted) OS=Oryza sativa subsp. indica OX=39946 GN=OsI_07636 PE=4 SV=1	1.564	Up	0.038377	OsI_07636	20.2	76.701	32	8	8	5	4	3	6	5	3	2	2	2	7	6	6	8	6	5	3	4	4	7	6	6	8	6	5	3	4	4	176500	163740	133770	197160	156140	168060	137650	109540	86277	1.195	1.109	0.906
B8AJK4	"Nup133 nucleoporin family protein, expressed species=Oryza sativa subsp. japonica taxid=39947 gene=LOC_Os03g12450(predicted) OS=Oryza sativa subsp. indica OX=39946 GN=OsI_10588 PE=4 SV=1"	1.811	Up	0.031944	OsI_10588	16.7	144.39	33	12	12	6	5	5	7	5	2	2	1	0	10	9	9	12	10	7	7	4	5	10	9	9	12	10	7	7	4	5	145900	139010	166650	162280	125980	97862	86304	66611	60341	1.249	1.19	1.427
B8AK86	ABC transporter B family member 25 species=Oryza sativa subsp. japonica taxid=39947 gene=ABCB25(predicted) OS=Oryza sativa subsp. indica OX=39946 GN=OsI_13554 PE=4 SV=1	1.635	Up	0.00047551	OsI_13554	14	69.199	27	5	5	3	4	3	4	4	2	3	2	2	5	4	4	4	5	4	4	4	4	5	4	4	4	5	4	4	4	4	118580	120680	127120	130070	122490	114030	75758	77699	70882	1.115	1.135	1.195
B8ALF8	THO complex subunit 1 species=Triticum aestivum taxid=4565(predicted) OS=Oryza sativa subsp. indica OX=39946 GN=OsI_09688 PE=4 SV=1	1.881	Up	0.0057642	OsI_09688	14.3	71.523	21	5	5	3	2	2	5	3	1	3	1	1	4	5	5	5	5	4	5	3	4	4	5	5	5	5	4	5	3	4	110720	132150	130600	136510	114610	109970	70154	69745	52052	1.076	1.284	1.269
B8ALS7	"Acyl-activating enzyme 18, putative, expressed species=Oryza sativa subsp. japonica taxid=39947 gene=LOC_Os03g59080(predicted) OS=Oryza sativa subsp. indica OX=39946 GN=OsI_13972 PE=4 SV=1"	1.672	Up	0.00013995	OsI_13972	12.9	79.512	28	5	4	4	4	2	4	4	4	2	2	2	5	5	5	5	5	5	5	4	3	4	4	4	4	4	4	4	3	3	115100	122020	118540	130170	129690	122910	71686	78456	78803	1.071	1.135	1.103
B8AM08	"Mitochondrial carrier protein, expressed species=Oryza sativa subsp. japonica taxid=39947 gene=LOC_Os03g18550(predicted) OS=Oryza sativa subsp. indica OX=39946 GN=OsI_11154 PE=3 SV=1"	1.589	Up	0.00188233	OsI_11154	31.7	34.948	22	5	5	3	5	5	1	2	4	1	1	0	5	5	5	5	4	5	4	3	4	5	5	5	5	4	5	4	3	4	184240	158190	198600	90975	104070	108160	62251	68140	60511	1.602	1.375	1.727
B8AMY3	"Pre-mRNA splicing factor ATP-dependent RNA helicase, putative, expressed species=Oryza sativa subsp. japonica taxid=39947 gene=LOC_Os03g19960(predicted) OS=Oryza sativa subsp. indica OX=39946 GN=OsI_11295 PE=4 SV=1"	1.596	Up	0.0051205	OsI_11295	12.7	88.8	28	7	7	4	4	4	3	2	3	5	1	2	5	4	6	5	4	5	6	3	6	5	4	6	5	4	5	6	3	6	192380	190630	193610	180670	165440	162180	120950	105310	92341	1.234	1.222	1.242
B8ANY8	Receptor-like protein kinase FERONIA species=Aegilops tauschii taxid=37682 gene=F775_18322(predicted) OS=Oryza sativa subsp. indica OX=39946 GN=OsI_11431 PE=4 SV=1	1.613	Up	0.00102301	OsI_11431	10.4	96.29	23	6	6	2	3	3	3	4	2	2	1	3	5	5	5	5	5	5	4	5	5	5	5	5	5	5	5	4	5	5	196540	198400	162550	197440	189800	165310	117130	113440	111800	1.218	1.229	1.007
B8APF3	Nuclear cap-binding protein subunit 1 species=Oryza sativa subsp. japonica taxid=39947 gene=ABH1(predicted) OS=Oryza sativa subsp. indica OX=39946 GN=OsI_11548 PE=4 SV=1	1.566	Up	0.026377	OsI_11548	20	97.451	45	10	10	8	6	5	4	6	4	7	3	2	10	10	9	10	9	9	8	8	7	10	10	9	10	9	9	8	8	7	551010	570350	560130	519400	446350	497490	394280	277170	263300	1.216	1.258	1.236
B8AQB7	"Chloroplast outer membrane translocon subunit, putative, expressed species=Oryza sativa subsp. japonica taxid=39947 gene=LOC_Os03g50010(predicted) OS=Oryza sativa subsp. indica OX=39946 GN=OsI_13214 PE=4 SV=1"	1.712	Up	0.024116	OsI_13214	27.8	63.307	24	10	10	3	4	3	4	3	3	2	1	1	9	8	7	8	5	6	7	6	5	9	8	7	8	5	6	7	6	5	147480	146110	136320	127020	117120	117130	84202	50563	76328	1.324	1.312	1.224
B8AR45	RING-type E3 ubiquitin ligase species=Oryza sativa subsp. japonica taxid=39947 gene=HOS1(predicted) OS=Oryza sativa subsp. indica OX=39946 GN=OsI_13432 PE=4 SV=1	2.259	Up	0.0023351	OsI_13432	12.4	89.642	27	6	6	5	5	4	5	3	5	0	0	0	6	6	5	6	5	5	6	3	4	6	6	5	6	5	5	6	3	4	153050	132510	152450	147210	123830	126070	54452	71247	50071	1.363	1.18	1.357
B8ARB3	Trafficking protein particle complex II-specific subunit 120 homolog species=Oryza sativa subsp. japonica taxid=39947 gene=TRS120(predicted) OS=Oryza sativa subsp. indica OX=39946 GN=OsI_16530 PE=4 SV=1	1.528	Up	0.031477	OsI_16530	5	127.59	6	4	4	0	2	1	1	0	1	0	0	1	3	3	4	4	4	3	3	2	3	3	3	4	4	4	3	3	2	3	88139	115360	90384	115180	78545	87122	54887	66522	62500	1.046	1.369	1.072
B8AS28	OSIGBa0145G11.5 protein species=Oryza sativa taxid=4530 gene=OSIGBa0145G11.5(predicted) OS=Oryza sativa subsp. indica OX=39946 GN=OsI_16670 PE=4 SV=1	1.527	Up	0.0021435	OsI_16670	10.4	94.953	21	5	5	3	3	2	2	2	2	2	2	3	5	5	5	4	5	4	4	4	5	5	5	5	4	5	4	4	4	5	310150	299730	299420	308810	283540	285380	211350	187640	175810	1.182	1.142	1.141
B8ATN3	H0717B12.5 protein species=Oryza sativa taxid=4530 gene=H0717B12.5(predicted) OS=Oryza sativa subsp. indica OX=39946 GN=OsI_15805 PE=4 SV=1	1.543	Up	0.0072771	OsI_15805	33.1	40.422	40	8	8	5	5	6	7	3	5	3	3	3	6	6	7	7	5	6	6	6	7	6	6	7	7	5	6	6	6	7	221610	188630	202440	203330	236780	253950	165590	147550	136800	1.135	0.966	1.037
B8ATS0	H0321H01.10 protein species=Oryza sativa taxid=4530 gene=RBE4(predicted) OS=Oryza sativa subsp. indica OX=39946 GN=OsI_15790 PE=4 SV=1	1.707	Up	0.0148578	OsI_15790	40.8	109.4	198	27	26	23	27	27	32	20	24	22	10	13	25	26	24	26	25	25	26	22	23	24	25	23	25	24	24	25	21	22	3441000	3753500	4383400	4044900	3553300	3334500	2677300	1855300	1868900	1.071	1.168	1.365
B8ATU2	Calcium-transporting ATPase OS=Oryza sativa subsp. indica OX=39946 GN=OsI_17291 PE=3 SV=1	1.682	Up	0.0102044	OsI_17291	8.9	117.66	23	6	5	5	2	3	3	2	4	1	1	2	6	5	4	5	5	6	5	5	5	5	4	4	4	4	5	4	4	5	157080	132680	203620	200970	178270	163420	123040	88316	111290	1.041	0.879	1.349
B8AUX7	H0820C10.3 protein species=Oryza sativa taxid=4530 gene=H0820C10.3(predicted) OS=Oryza sativa subsp. indica OX=39946 GN=OsI_14737 PE=4 SV=1	1.607	Up	0.0143981	OsI_14737	24.9	101.79	71	15	15	10	10	10	9	9	10	5	5	3	14	13	15	14	14	15	13	9	10	14	13	15	14	14	15	13	9	10	652560	610090	640700	584740	593950	502700	420570	329950	295740	1.268	1.186	1.245
B8AVZ7	H1005F08.11 protein species=Oryza sativa taxid=4530 gene=H1005F08.11(predicted) OS=Oryza sativa subsp. indica OX=39946 GN=OsI_17823 PE=4 SV=1	1.501	Up	0.00051707	OsI_17823	36.6	31.787	39	6	6	6	6	4	5	5	3	3	5	2	5	5	5	4	6	5	4	6	5	5	5	5	4	6	5	4	6	5	293500	292590	265540	282640	257040	268000	189790	175200	173090	1.202	1.198	1.088
B8AW30	EBR1 species=Oryza sativa subsp. japonica taxid=39947 gene=EBR1(predicted) OS=Oryza sativa subsp. indica OX=39946 GN=OsI_19280 PE=4 SV=1	1.687	Up	0.0033358	OsI_19280	12	93.943	21	6	6	2	2	2	2	5	4	1	2	1	4	3	5	6	5	6	4	4	3	4	3	5	6	5	6	4	4	3	51030	46432	25269	80800	73341	83225	43261	54199	43269	0.917	0.834	0.454
B8AWK5	Protein SSUH species=Ananas comosus taxid=4615 gene=ACMD2_05983(predicted) OS=Oryza sativa subsp. indica OX=39946 GN=OsI_19436 PE=4 SV=1	1.509	Up	0.0072781	OsI_19436	7.1	51.132	11	3	3	1	2	2	1	1	1	2	0	1	3	2	3	2	3	2	3	2	2	3	2	3	2	3	2	3	2	2	68708	62349	60085	65155	69569	67784	49886	46183	38056	1.172	1.063	1.025
B8AXJ3	E3 SUMO-protein ligase SIZ1 species=Oryza sativa subsp. japonica taxid=39947 gene=SIZ1(predicted) OS=Oryza sativa subsp. indica OX=39946 GN=OsI_18272 PE=4 SV=1	1.531	Up	0.0165559	OsI_18272	3.8	102.55	11	2	2	1	0	2	1	2	1	2	1	1	2	2	2	2	2	2	2	2	2	2	2	2	2	2	2	2	2	2	39001	30161	29724	32937	29282	32170	22746	22380	16535	1.377	1.065	1.049
B8AY08	DUF21 domain-containing protein species=Panicum miliaceum taxid=4540 gene=C2845_PM06G22600(predicted) OS=Oryza sativa subsp. indica OX=39946 GN=OsI_19861 PE=4 SV=1	1.544	Up	0.002175	OsI_19861	10.3	49.689	24	3	3	2	3	2	3	4	2	2	3	3	3	3	2	3	3	3	3	3	3	3	3	2	3	3	3	3	3	3	71729	73886	84046	106590	90427	97635	68706	61220	60889	0.903	0.93	1.058
B8AY43	Cullin-1 species=Zea mays taxid=4577 gene=103635893(predicted) OS=Oryza sativa subsp. indica OX=39946 GN=OsI_18469 PE=3 SV=1	1.543	Up	0.0063558	OsI_18469	11.8	86.84	29	7	7	4	5	2	5	4	3	2	2	2	7	6	4	5	6	4	4	3	4	7	6	4	5	6	4	4	3	4	209700	223720	218260	215780	197500	177920	136140	134570	112660	1.161	1.238	1.208
B8B0N3	AF-4 domain containing protein-like protein species=Oryza sativa subsp. indica taxid=39946 gene=Pi2_C101A51.3(predicted) OS=Oryza sativa subsp. indica OX=39946 GN=OsI_22577 PE=4 SV=1	1.807	Up	0.020902	OsI_22577	12.7	170.9	37	12	12	7	3	5	7	6	4	3	0	2	11	10	11	9	10	8	10	8	7	11	10	11	9	10	8	10	8	7	231100	216470	219170	342300	281700	219400	184360	135840	146620	1.052	0.985	0.998
B8B0W6	Proteasome activator subunit 4-like species=Oryza sativa subsp. japonica taxid=39947 gene=OJ1217_C01.10(predicted) OS=Oryza sativa subsp. indica OX=39946 GN=OsI_22659 PE=4 SV=1	1.812	Up	0.018937	OsI_22659	11.6	203.06	51	12	12	9	5	5	8	9	5	3	3	4	12	8	10	12	11	11	9	9	10	12	8	10	12	11	11	9	9	10	251150	203280	255980	346370	284000	219100	171880	133820	162940	1.114	0.902	1.136
B8B151	Nuclear pore complex protein species=Aegilops tauschii taxid=37682 gene=F775_08491(predicted) OS=Oryza sativa subsp. indica OX=39946 GN=OsI_22677 PE=4 SV=1	1.537	Up	0.0148398	OsI_22677	15.3	181.11	75	16	16	10	11	11	11	10	10	5	5	2	13	14	12	13	13	14	11	11	10	13	14	12	13	13	14	11	11	10	692720	722260	670160	593300	533070	472890	406160	318500	315380	1.32	1.376	1.277
B8B1A4	Calmodulin-binding protein-like species=Oryza sativa subsp. japonica taxid=39947 gene=P0644B06.3-1(predicted) OS=Oryza sativa subsp. indica OX=39946 GN=OsI_21287 PE=4 SV=1	1.741	Up	0.03024	OsI_21287	10.5	51.527	13	5	5	2	0	2	2	2	2	1	1	1	4	5	5	5	5	5	4	5	4	4	5	5	5	5	5	4	5	4	252690	209400	168410	286180	401760	291040	210900	208730	142520	1.047	0.868	0.698
B8B1E1	Pco144592a species=Arundo donax taxid=35708(predicted) OS=Oryza sativa subsp. indica OX=39946 GN=OsI_22836 PE=4 SV=1	2.021	Up	0.021602	OsI_22836	27.5	56.532	15	7	7	3	3	2	4	0	3	0	0	0	5	5	4	5	4	6	4	4	3	5	5	4	5	4	6	4	4	3	110730	104210	66285	135620	79019	101340	63486	44808	48018	1.323	1.245	0.792
B8B1L2	Putative major facilitator superfamily domain-containing protein species=Rosa chinensis taxid=74649 gene=RchiOBHm_Chr7g0212901(predicted) OS=Oryza sativa subsp. indica OX=39946 GN=OsI_21367 PE=4 SV=1	1.794	Up	0.02874	OsI_21367	6.3	62.787	25	3	3	5	4	2	2	4	2	2	2	2	3	3	3	2	3	3	2	3	3	3	3	3	2	3	3	2	3	3	299260	247820	201500	176340	149900	153730	118930	84179	64601	1.8	1.491	1.212
B8B1R3	Alpha/beta hydrolase-fold family protein species=Oryza sativa subsp. japonica taxid=39947 gene=P0526E12.28-1(predicted) OS=Oryza sativa subsp. indica OX=39946 GN=OsI_22903 PE=4 SV=1	1.621	Up	0.0174419	OsI_22903	5.6	66.594	18	2	2	3	2	2	2	2	2	2	1	2	2	1	1	2	1	1	2	1	1	2	1	1	2	1	1	2	1	1	128380	107750	123780	141410	127060	154470	105590	83625	71631	1.107	0.929	1.067
B8B1W5	Aspartyl protease family protein species=Dichanthelium oligosanthes taxid=888268 gene=BAE44_0000866(predicted) OS=Oryza sativa subsp. indica OX=39946 GN=OsI_21411 PE=3 SV=1	1.717	Up	0.0118373	OsI_21411	15.7	75.624	25	6	6	4	3	4	5	2	2	3	1	1	5	6	5	5	6	5	6	3	4	5	6	5	5	6	5	6	3	4	673980	654480	876880	652140	598690	509130	411050	292990	321480	1.215	1.18	1.581
B8B1Y7	ABC transporter B family member 25 species=Panicum miliaceum taxid=4540 gene=C2845_PM01G14030(predicted) OS=Oryza sativa subsp. indica OX=39946 GN=OsI_21465 PE=4 SV=1	1.581	Up	0.00042032	OsI_21465	15.5	77.126	34	7	7	6	3	4	4	4	5	3	3	2	7	5	6	5	7	7	4	5	5	7	5	6	5	7	7	4	5	5	282410	312010	297650	231270	209800	218780	134120	148030	135140	1.291	1.426	1.36
B8B4H4	Alpha-mannosidase OS=Oryza sativa subsp. indica OX=39946 GN=OsI_22355 PE=3 SV=1	1.508	Up	0.031256	OsI_22355	13.1	130.93	51	10	10	5	6	6	9	7	6	3	6	3	9	8	8	10	8	8	8	7	7	9	8	8	10	8	8	8	7	7	226240	202080	216250	260570	217820	183960	166860	129390	143090	1.166	1.041	1.115
B8B4W5	Developmentally-regulated G-protein 3 species=Panicum miliaceum taxid=4540 gene=C2845_PM04G28610(predicted) OS=Oryza sativa subsp. indica OX=39946 GN=OsI_26957 PE=4 SV=1	1.751	Up	0.0047826	OsI_26957	30.1	42.381	36	8	8	3	5	4	6	7	4	3	2	2	7	6	6	8	7	5	8	6	5	7	6	6	8	7	5	8	6	5	179610	168490	179980	280310	226170	207490	146920	131180	129700	0.98	0.919	0.982
B8B4X2	DNAJ heat shock N-terminal domain-containing protein species=Zea mays taxid=4577 gene=ZEAMMB73_Zm00001d007009(predicted) OS=Oryza sativa subsp. indica OX=39946 GN=OsI_26983 PE=4 SV=1	1.674	Up	0.033961	OsI_26983	6.6	73.33	13	3	3	2	1	1	1	2	1	3	0	2	2	3	3	2	2	2	3	2	3	2	3	3	2	2	2	3	2	3	47724	40308	87859	67102	107110	71953	44895	54548	47586	0.755	0.637	1.389
B8B548	Transcription-associated protein 1-like species=Panicum miliaceum taxid=4540 gene=C2845_PM03G14510(predicted) OS=Oryza sativa subsp. indica OX=39946 GN=OsI_27084 PE=3 SV=1	4.72	Up	0.0158415	OsI_27084	10.8	429.48	68	25	25	16	15	11	8	8	9	1	0	0	24	23	22	16	16	17	12	4	5	24	23	22	16	16	17	12	4	5	443640	509970	439540	284710	313360	213240	107170	37085	27680	1.68	1.931	1.665
B8B5L6	Putative sex determination protein tasselseed 2 species=Oryza sativa subsp. japonica taxid=39947 gene=OJ1343_D04.124(predicted) OS=Oryza sativa subsp. indica OX=39946 GN=OsI_27236 PE=4 SV=1	1.526	Up	0.0068445	OsI_27236	45.3	31.114	23	7	5	6	2	1	2	4	3	3	1	1	7	6	4	6	6	6	6	5	6	5	4	2	4	4	4	4	3	4	179910	105120	57473	108070	122160	97841	78664	70040	66223	1.829	1.068	0.584
B8B7I7	"Zinc-metallopeptidase, peroxisomal-like species=Panicum miliaceum taxid=4540 gene=C2845_PM04G29870(predicted) OS=Oryza sativa subsp. indica OX=39946 GN=OsI_26543 PE=3 SV=1"	1.581	Up	0.00088177	OsI_26543	28.8	113.19	99	17	17	13	14	11	14	11	11	11	9	5	16	17	13	14	13	13	15	13	13	16	17	13	14	13	13	15	13	13	877900	811360	796490	858750	772250	845900	561640	491560	514270	1.21	1.118	1.098
B8B7M5	High-glucose-regulated protein 8-like species=Oryza sativa subsp. japonica taxid=39947 gene=Os07g0170300(predicted) OS=Oryza sativa subsp. indica OX=39946 GN=OsI_25054 PE=4 SV=1	2.297	Up	0.00074352	OsI_25054	9.7	69.83	15	4	4	1	0	1	4	2	3	2	1	1	3	1	1	4	4	4	2	2	2	3	1	1	4	4	4	2	2	2	19172	0	0	110240	89777	90067	42994	45753	37563	0.308
B8B8C4	Protein bem46 isoform X1 species=Panicum miliaceum taxid=4540 gene=C2845_PM03G12550(predicted) OS=Oryza sativa subsp. indica OX=39946 GN=OsI_26818 PE=4 SV=1	1.532	Up	0.0041422	OsI_26818	26.9	35.782	39	5	5	6	5	4	5	5	5	5	1	3	5	5	5	4	4	5	4	4	4	5	5	5	4	4	5	4	4	4	176260	159930	140070	130510	137940	131910	99852	81432	80039	1.394	1.265	1.108
B8B930	Purple acid phosphatase OS=Oryza sativa subsp. indica OX=39946 GN=OsI_30014 PE=3 SV=1	1.846	Up	0.0095039	OsI_30014	22.2	69.879	47	10	10	4	3	4	10	7	6	5	3	5	7	6	6	9	8	9	6	5	7	7	6	6	9	8	9	6	5	7	158610	128220	147810	350120	236080	256630	138460	159220	158930	0.823	0.665	0.767
B8BAW1	DNA-directed RNA polymerase subunit OS=Oryza sativa subsp. indica OX=39946 GN=OsI_27866 PE=3 SV=1	1.569	Up	0.03364	OsI_27866	16.2	164.16	68	15	15	10	5	9	13	10	9	6	3	3	10	9	12	12	12	11	11	6	11	10	9	12	12	12	11	11	6	11	261090	225510	341950	387190	353930	289100	268270	181650	206550	0.934	0.807	1.224
B8BB25	Protein ENHANCED DISEASE RESISTANCE 2-like species=Panicum miliaceum taxid=4540 gene=C2845_PM14G15410(predicted) OS=Oryza sativa subsp. indica OX=39946 GN=OsI_29366 PE=4 SV=1	1.544	Up	0.0080192	OsI_29366	18.1	90.292	29	8	8	4	6	4	4	4	4	2	1	0	8	8	6	7	8	8	7	4	3	8	8	6	7	8	8	7	4	3	165000	156170	133470	113540	119820	106700	85984	68691	65606	1.463	1.385	1.183
B8BBH2	Vacuolar protein sorting-associated protein 18 species=Zea mays taxid=4577 gene=vps18(predicted) OS=Oryza sativa subsp. indica OX=39946 GN=OsI_28031 PE=4 SV=1	2.034	Up	0.029544	OsI_28031	10.6	108.53	22	6	6	2	4	4	5	3	1	1	2	0	4	5	6	5	5	6	4	4	4	4	5	6	5	5	6	4	4	4	89754	85651	94881	113140	101600	65383	57936	41883	37877	1.174	1.12	1.241
B8BCG6	Phospholipid:diacylglycerol acyltransferase 1 species=Panicum miliaceum taxid=4540 gene=C2845_PM03G36190(predicted) OS=Oryza sativa subsp. indica OX=39946 GN=OsI_31553 PE=4 SV=1	2.368	Up	0.042521	OsI_31553	4.6	78.256	13	2	2	1	2	2	2	2	2	1	1	0	2	2	2	2	2	2	2	2	2	2	2	2	2	2	2	2	2	2	55538	70063	75422	97250	107480	65557	48789	44489	20912	0.854	1.077	1.159
B8BCL9	Zinc-binding alcohol dehydrogenase domain-containing protein 2-like species=Panicum miliaceum taxid=4540 gene=C2845_PM04G18130(predicted) OS=Oryza sativa subsp. indica OX=39946 GN=OsI_31662 PE=4 SV=1	1.653	Up	0.00099979	OsI_31662	39.6	68.45	90	15	15	14	7	8	11	15	12	8	8	7	14	13	13	11	14	13	14	13	11	14	13	13	11	14	13	14	13	11	950330	892690	1061800	1008900	1014500	1041400	555100	622440	677400	1.093	1.027	1.221
B8BCP5	S-adenosyl-L-methionine-dependent methyltransferase superfamily protein species=Zea mays taxid=4577 gene=100272508(predicted) OS=Oryza sativa subsp. indica OX=39946 GN=OsI_31727 PE=3 SV=1	1.713	Up	0.0040009	OsI_31727	14.8	98.472	25	8	8	3	2	5	5	3	3	0	2	2	8	6	8	7	6	7	6	5	7	8	6	8	7	6	7	6	5	7	128020	115840	108770	144000	114670	135030	72857	85934	71037	1.18	1.068	1.003
B8BD82	Auxin transport protein BIG species=Oryza sativa subsp. japonica taxid=39947 gene=Os09g0247700(predicted) OS=Oryza sativa subsp. indica OX=39946 GN=OsI_30520 PE=4 SV=1	1.882	Up	0.0150982	OsI_30520	3.3	521.92	19	8	8	2	2	4	4	3	2	0	0	2	6	4	7	7	6	4	4	4	6	6	4	7	7	6	4	4	4	6	59475	75611	94190	90118	96059	66288	37839	42477	53822	0.869	1.105	1.376
B8BDT2	Putative dehydroxydec aldolase species=Oryza brachyantha taxid=4533(predicted) OS=Oryza sativa subsp. indica OX=39946 GN=OsI_32130 PE=4 SV=1	1.568	Up	0.031944	OsI_32130	22.3	36.462	26	4	4	3	3	5	3	2	2	1	3	4	3	4	4	4	4	4	4	3	4	3	4	4	4	4	4	4	3	4	309460	250940	234590	271530	201110	219060	121340	143660	176230	1.445	1.171	1.095
B8BEM7	Protein HIRA OS=Oryza sativa subsp. indica OX=39946 GN=OsI_32441 PE=3 SV=1	1.75	Up	0.027739	OsI_32441	9.5	101.9	16	5	5	3	2	3	3	3	1	1	0	0	4	3	4	3	3	4	4	2	2	4	3	4	3	3	4	4	2	2	74021	93008	78435	88258	94127	62884	56579	44148	39427	1.056	1.327	1.119
B8BEP1	Membrane protein-like species=Oryza sativa subsp. japonica taxid=39947 gene=Os09g0344800(predicted) OS=Oryza sativa subsp. indica OX=39946 GN=OsI_30977 PE=4 SV=1	1.673	Up	0.012515	OsI_30977	8.4	50.514	23	3	3	4	3	3	2	3	2	2	2	2	3	3	3	3	3	2	2	2	2	3	3	3	3	3	2	2	2	2	88700	67188	93923	65702	94225	82703	46220	45354	53497	1.252	0.949	1.326
B8BF66	Transducin/WD40 repeat-like superfamily protein species=Zea mays taxid=4577 gene=ZEAMMB73_Zm00001d033368(predicted) OS=Oryza sativa subsp. indica OX=39946 GN=OsI_31321 PE=4 SV=1	1.521	Up	0.0065028	OsI_31321	22.7	176.44	135	23	23	18	17	14	22	19	20	14	6	5	22	23	20	23	22	22	21	21	17	22	23	20	23	22	22	21	21	17	982250	904260	804740	884500	826400	802390	637750	503320	511510	1.289	1.187	1.056
B8BGF8	Acetyl-CoA carboxylase 1 species=Oryza sativa subsp. japonica taxid=39947 gene=ACC1(predicted) OS=Oryza sativa subsp. indica OX=39946 GN=OsI_33225 PE=4 SV=1	1.753	Up	0.019783	OsI_33225	32.2	196.54	190	38	37	25	21	24	29	27	23	18	10	13	38	34	36	37	37	33	37	27	27	37	33	35	36	36	32	36	26	26	1536500	1266500	1372600	1600300	1351100	1317300	1043100	649220	743760	1.271	1.048	1.135
B8BHS7	"MSP domain containing protein, expressed species=Oryza sativa subsp. japonica taxid=39947 gene=OSJNBb0015K05.13(predicted) OS=Oryza sativa subsp. indica OX=39946 GN=OsI_34258 PE=4 SV=1"	1.843	Up	0.042223	OsI_34258	24	30.418	12	4	4	2	2	1	3	1	1	1	0	1	3	4	4	4	4	4	3	4	4	3	4	4	4	4	4	3	4	4	235570	171250	124080	146910	89541	151510	83430	70006	57148	1.877	1.365	0.989
B8BJD1	Coatomer subunit beta OS=Oryza sativa subsp. indica OX=39946 GN=OsI_35302 PE=4 SV=1	1.513	Up	0.00162415	OsI_35302	33.5	105.18	141	20	11	13	17	15	17	21	16	15	10	17	16	18	16	16	18	18	15	16	16	10	10	8	10	10	10	9	10	8	1512700	1346600	1191500	1437700	1310000	1272100	955980	863560	834950	1.269	1.13	1
B8BJE0	Expressed protein species=Oryza sativa subsp. japonica taxid=39947 gene=LOC_Os11g07470(predicted) OS=Oryza sativa subsp. indica OX=39946 GN=OsI_35314 PE=4 SV=1	1.631	Up	0.0119226	OsI_35314	14.8	156.9	65	13	13	13	9	5	7	9	8	6	5	3	13	12	12	13	11	12	12	11	10	13	12	12	13	11	12	12	11	10	829420	831110	797860	835620	721910	733850	555700	460860	387740	1.213	1.215	1.167
B8BJE2	"DEAD/DEAH box helicase family protein, expressed species=Oryza sativa subsp. japonica taxid=39947 gene=LOC_Os11g07500(predicted) OS=Oryza sativa subsp. indica OX=39946 GN=OsI_35316 PE=4 SV=1"	1.716	Up	0.023757	OsI_35316	11.3	112.45	23	7	7	5	5	5	1	4	3	0	0	0	7	7	5	4	7	6	5	3	3	7	7	5	4	7	6	5	3	3	106130	107700	93057	72984	81096	65315	55542	37242	35141	1.46	1.482	1.28
B8BJG0	WW domain-containing oxidoreductase species=Triticum urartu taxid=4572 gene=TRIUR3_31320(predicted) OS=Oryza sativa subsp. indica OX=39946 GN=OsI_35356 PE=4 SV=1	1.583	Up	0.0116804	OsI_35356	17.8	63.602	37	8	8	6	5	5	4	4	5	2	4	2	6	7	8	8	7	8	7	7	7	6	7	8	8	7	8	7	7	7	330470	320670	421060	306540	277440	376710	186120	221230	199890	1.127	1.093	1.435
B8BKT5	"Cytochrome P450 51, putative, expressed species=Oryza sativa subsp. japonica taxid=39947 gene=LOC_Os11g32240(predicted) OS=Oryza sativa subsp. indica OX=39946 GN=OsI_36306 PE=3 SV=1"	2.781	Up	0.00185633	OsI_36306	17.1	55.489	18	6	6	2	1	1	4	5	4	1	0	0	5	5	6	6	6	6	5	4	4	5	5	6	6	6	6	5	4	4	91558	83324	64005	167120	128520	138870	64727	47273	44239	0.993	0.904	0.694
B8BLH9	"1-acyl-sn-glycerol-3-phosphate acyltransferase PLS1, putative, expressed species=Oryza sativa subsp. japonica taxid=39947 gene=LOC_Os11g41900(predicted) OS=Oryza sativa subsp. indica OX=39946 GN=OsI_36790 PE=4 SV=1"	1.676	Up	0.0083192	OsI_36790	12.8	42.475	17	3	3	2	2	2	3	3	0	1	2	2	2	2	2	3	3	3	2	3	3	2	2	2	3	3	3	2	3	3	151470	143490	144420	176480	141700	129300	97018	81537	88406	1.181	1.119	1.127
B8BPD0	E3 ubiquitin-protein ligase UPL2 species=Dichanthelium oligosanthes taxid=888268 gene=BAE44_0023987(predicted) OS=Oryza sativa subsp. indica OX=39946 GN=OsI_38149 PE=4 SV=1	1.534	Up	0.037283	OsI_38149	7.9	399.63	43	15	15	7	7	4	8	6	4	4	1	2	10	11	10	12	12	9	8	4	8	10	11	10	12	12	9	8	4	8	184020	193490	180440	241340	207840	158610	124800	123760	147740	1.06	1.115	1.04
B8BPH5	UDP-glucose 6-dehydrogenase OS=Oryza sativa subsp. indica OX=39946 GN=OsI_38225 PE=3 SV=1	1.529	Up	0.043797	OsI_38225	44.4	52.918	24	15	4	6	3	2	2	2	4	2	2	1	14	11	12	11	13	13	15	14	11	4	4	3	3	3	4	4	4	2	185230	133280	98020	168620	149700	208820	141290	103940	99522	1.294	0.931	0.685
[truncated: 15 more columns]
